# Supplementary material for: Appraisal of unimodal cues during agonistic interactions in Maylandia zebra
Source: PeerJ. 2017 Aug 1;5:e3643. doi: 10.7717/peerj.3643 (PMC5543927; doi:10.7717/peerj.3643)
Supplement: Data S1 [file peerj-05-3643-s001.txt]

"commun" "subject" "date" "week" "treatment" "period" "tank" "position" "subject_DI" "subject_size" "subject_weight" "temperature" "opponent" "amount" "sequences" "urine_samples" "opponent_size" "opponent_tank" "opponent_DI" "stim_time_non_div" "bite3_time_non_div" "bite2_time_non_div" "bite1_time_non_div" "LD3_time_non_div" "LD2_time_non_div" "LD1_time_non_div" "Q3_time_non_div" "Q2_time_non_div" "Q1_time_non_div" "Att3_time_non_div" "NA2_time_non_div" "dart1_time_non_div" "sons1_time_non_div" "Att1_time_non_div" "nageHB_time_non_div" "immobile_time_non_div" "mtnce3_time_non_div" "mtnce2_time_non_div" "mtnce1_time_non_div" "NA1_time_non_div" "sons3_time_non_div" "sons2_time_non_div" "tube_time_non_div" "Abris1_time_non_div" "NA3_time_non_div" "dart3_time_non_div" "dart2_time_non_div" "Abris3_time_non_div" "Att2_time_non_div" "stim_event_non_div" "bite3_event_non_div" "bite2_event_non_div" "bite1_event_non_div" "LD3_event_non_div" "LD2_event_non_div" "LD1_event_non_div" "Q3_event_non_div" "Q2_event_non_div" "Q1_event_non_div" "Att3_event_non_div" "NA2_event_non_div" "dart1_event_non_div" "sons1_event_non_div" "Att1_event_non_div" "nageHB_event_non_div" "immobile_event_non_div" "mtnce3_event_non_div" "mtnce2_event_non_div" "mtnce1_event_non_div" "NA1_event_non_div" "sons3_event_non_div" "sons2_event_non_div" "tube_event_non_div" "Abris1_event_non_div" "NA3_event_non_div" "dart3_event_non_div" "dart2_event_non_div" "Abris3_event_non_div" "Att2_event_non_div" "score_aggr_wh_att_time_non_div" "score_aggr_wh_att_event_non_div" "score_aggr_att_time_non_div" "score_aggr_att_event_non_div" "score_mtnce_time_non_div" "score_mtnce_event_non_div" "score_attnotdir_time_non_div" "score_NA_time_non_div" "score_NA_event_non_div" "score_abris_time_non_div" "score_abris_event_non_div" "score_bite_time_non_div" "score_bite_event_non_div" "score_LD_time_non_div" "score_LD_event_non_div" "score_att_time_non_div" "score_att_event_non_div" "score_dart_time_non_div" "score_dart_event_non_div" "score_sons_time_non_div" "score_sons_event_non_div" "subject.y" "treatment.y" "tank.y" "period.y" "dat_count_non_div" "dat_count_div"
"AnblindPBfishJleft" "Anblind" "171215" "S5J4" "fish" "PB" "Jleft" "Lup" "0.86" "9.6" "29.94" "25.1" "RarG" NA NA NA "101" "9F" NA 0 0 9517 663 0 10994 5049 0 0 0 692 296662 0 3266 0 0 0 0 0 96317 80679 976 2815 0 15320 76907 0 0 0 0 0 0 9 1 0 8 5 0 0 0 1 56 0 3 0 0 0 0 0 5 31 1 2 0 5 20 0 0 0 0 26223 23 33972 30 96317 5 692 454248 107 15320 5 10180 10 16043 13 692 1 0 0 7057 6 "Anblind" "fish" "Jleft" "PB" 82 8.2
"AnblindPBsalineJleft" "Anblind" "141215" "S5J1" "saline" "PB" "Jleft" "Lup" "0.86" "9.6" "29.94" "25" "saline" "333" NA NA NA NA NA 0 0 0 0 0 0 0 0 0 0 139227 121304 0 0 0 0 0 0 0 5284 60908 48658 0 0 0 224214 0 0 0 0 0 0 0 0 0 0 0 0 0 0 31 32 0 0 0 0 0 0 0 3 9 17 0 0 0 61 0 0 0 0 0 0 187885 48 5284 3 139227 406426 102 0 0 0 0 0 0 139227 31 0 0 48658 17 "Anblind" "saline" "Jleft" "PB" 63 6.3
"AnblindPBsoundJleft" "Anblind" "181215" "S5J5" "sound" "PB" "Jleft" "Lup" "0.86" "9.6" "29.94" "25.2" "R_Rdrte" NA "6_14" NA "93" "B" NA 1884 0 0 0 227 0 0 0 0 0 1776 184744 0 0 0 0 0 1135 3061 43518 142724 0 0 0 30672 188976 0 0 1105 0 10 0 0 0 1 0 0 0 0 0 2 48 0 0 0 0 0 3 3 16 30 0 0 0 15 49 0 0 1 0 227 1 2003 3 47714 22 1776 516444 127 31777 16 0 0 227 1 1776 2 0 0 0 0 "Anblind" "sound" "Jleft" "PB" 89 8.9
"AnblindPBurineJleft" "Anblind" "151215" "S5J2" "urine" "PB" "Jleft" "Lup" "0.86" "9.6" "29.94" "25" "Vavgche" "300" NA "3" "99" "8E" "100" 0 0 0 0 0 0 0 0 0 0 30344 107352 0 0 0 0 0 1345 0 0 83336 5576 0 0 0 371857 0 0 0 0 0 0 0 0 0 0 0 0 0 0 7 33 0 0 0 0 0 1 0 0 9 4 0 0 0 35 0 0 0 0 0 0 35920 11 1345 1 30344 562545 77 0 0 0 0 0 0 30344 7 0 0 5576 4 "Anblind" "urine" "Jleft" "PB" 65 6.5
"AnblindPBvideoJleft" "Anblind" "161215" "S5J3" "video" "PB" "Jleft" "Lup" "0.86" "9.6" "29.94" "25.1" "BBlBl" NA "7_8" NA "107" "comm" NA 0 0 0 0 0 0 0 0 0 0 0 88878 0 0 0 0 0 1217 256 2840 19966 0 0 0 10525 476199 0 0 0 0 0 0 0 0 0 0 0 0 0 0 0 25 0 0 0 0 0 1 1 1 7 0 0 0 3 21 0 0 0 0 0 0 0 0 4313 3 0 585043 53 10525 3 0 0 0 0 0 0 0 0 0 0 "Anblind" "video" "Jleft" "PB" 48 4.8
"AnblindprePBfishJleft" "Anblind" "171215" "S5J4" "fish" "prePB" "Jleft" "Lup" "0.86" "9.6" "29.94" "25.1" "RarG" NA NA NA "101" "9F" NA 0 0 0 0 5229 0 0 0 0 0 46888 38186 0 0 0 0 0 0 0 42809 12453 4437 0 0 47147 102777 0 0 0 0 0 0 0 0 2 0 0 0 0 0 11 12 0 0 0 0 0 0 0 3 3 3 0 0 3 22 0 0 0 0 5229 2 56554 16 42809 3 46888 153416 37 47147 3 0 0 5229 2 46888 11 0 0 4437 3 "Anblind" "fish" "Jleft" "prePB" 23 4.6
"AnblindprePBsalineJleft" "Anblind" "141215" "S5J1" "saline" "prePB" "Jleft" "Lup" "0.86" "9.6" "29.94" "25" "saline" "333" NA NA NA NA NA 0 7232 0 0 9809 0 0 0 0 0 0 60347 0 0 0 0 0 0 0 0 6471 2526 0 0 1120 212341 0 0 0 0 0 3 0 0 4 0 0 0 0 0 0 19 0 0 0 0 0 0 0 0 2 2 0 0 1 25 0 0 0 0 17041 7 19567 9 0 0 0 279159 46 1120 1 7232 3 9809 4 0 0 0 0 2526 2 "Anblind" "saline" "Jleft" "prePB" 38 7.6
"AnblindprePBsoundJleft" "Anblind" "181215" "S5J5" "sound" "prePB" "Jleft" "Lup" "0.86" "9.6" "29.94" "25.2" "R_Rdrte" NA "6_14" NA "93" "B" NA 0 0 0 0 2170 0 0 0 0 0 10268 74464 0 0 0 0 0 0 3016 56282 53096 714 0 0 28093 71732 0 0 0 0 0 0 0 0 3 0 0 0 0 0 3 30 0 0 0 0 0 0 1 10 20 1 0 0 10 23 0 0 0 0 2170 3 13152 7 59298 11 10268 199292 73 28093 10 0 0 2170 3 10268 3 0 0 714 1 "Anblind" "sound" "Jleft" "prePB" 58 11.6
"AnblindprePBurineJleft" "Anblind" "151215" "S5J2" "urine" "prePB" "Jleft" "Lup" "0.86" "9.6" "29.94" "25" "Vavgche" "300" NA "3" "99" "8E" "100" 0 0 0 0 0 0 0 0 0 0 73369 22074 0 0 0 0 0 0 0 0 22056 6278 0 0 27994 148026 0 0 0 0 0 0 0 0 0 0 0 0 0 0 21 10 0 0 0 0 0 0 0 0 4 4 0 0 1 31 0 0 0 0 0 0 79647 25 0 0 73369 192156 45 27994 1 0 0 0 0 73369 21 0 0 6278 4 "Anblind" "urine" "Jleft" "prePB" 20 4
"AnblindprePBvideoJleft" "Anblind" "161215" "S5J3" "video" "prePB" "Jleft" "Lup" "0.86" "9.6" "29.94" "25.1" "BBlBl" NA "7_8" NA "107" "comm" NA 0 0 0 0 0 0 0 0 0 0 16513 18482 0 0 0 0 0 0 0 0 2257 16449 0 0 24049 222128 0 0 0 0 0 0 0 0 0 0 0 0 0 0 15 7 0 0 0 0 0 0 0 0 1 15 0 0 1 36 0 0 0 0 0 0 32962 30 0 0 16513 242867 44 24049 1 0 0 0 0 16513 15 0 0 16449 15 "Anblind" "video" "Jleft" "prePB" 13 2.6
"anPBsalineBright" "an" "231215" "S6J3" "saline" "PB" "Bright" "Rdown" "0.81" "9.5" "28.51" "25.3" "saline" "333" NA NA NA NA NA 0 0 0 0 0 0 0 0 0 0 928 24732 0 0 0 0 62096 1855 0 8126 15238 0 0 0 8188 465094 0 384 13152 0 0 0 0 0 0 0 0 0 0 0 1 5 0 0 0 0 12 1 0 3 3 0 0 0 2 17 0 1 1 0 384 1 1312 2 9981 4 928 505064 25 21340 3 0 0 0 0 928 1 384 1 0 0 "an" "saline" "Bright" "PB" 6 0.6
"anPBsoundBright" "an" "221215" "S6J2" "sound" "PB" "Bright" "Rdown" "0.81" "9.5" "28.51" "25.3" "R_Rdrte" NA "6_14" NA "93" "B" NA 2342 0 0 0 0 0 0 0 0 0 21305 45842 0 0 0 15417 6019 0 0 5113 127485 0 0 0 145059 231332 0 0 0 0 10 0 0 0 0 0 0 0 0 0 12 10 0 0 0 5 3 0 0 2 12 0 0 0 7 29 0 0 0 0 0 0 21305 12 5113 2 36722 404659 51 145059 7 0 0 0 0 21305 12 0 0 0 0 "an" "sound" "Bright" "PB" 20 2
"anPBurineBright" "an" "241215" "S6J4" "urine" "PB" "Bright" "Rdown" "0.81" "9.5" "28.51" "25.3" "BlVV" "295" NA "2" "94" "12A" "93" 0 0 0 0 0 0 0 0 0 0 2559 87541 0 0 0 3520 6869 1544 0 0 41169 0 0 0 64962 391463 0 0 0 0 0 0 0 0 0 0 0 0 0 0 1 9 0 0 0 1 4 1 0 0 3 0 0 0 2 11 0 0 0 0 0 0 2559 1 1544 1 6079 520173 23 64962 2 0 0 0 0 2559 1 0 0 0 0 "an" "urine" "Bright" "PB" 13 1.3
"anPBvideoBright" "an" "211215" "S6J1" "video" "PB" "Bright" "Rdown" "0.81" "9.5" "28.51" "23.3" "BBlBl" NA "1_5" NA "107" "comm" NA 0 0 0 0 0 0 0 0 0 0 0 0 0 0 0 0 0 0 0 952 21103 0 0 0 576958 0 0 0 0 0 0 0 0 0 0 0 0 0 0 0 0 0 0 0 0 0 0 0 0 1 2 0 0 0 3 0 0 0 0 0 0 0 0 0 952 1 0 21103 2 576958 3 0 0 0 0 0 0 0 0 0 0 "an" "video" "Bright" "PB" 0 0
"anprePBsalineBright" "an" "231215" "S6J3" "saline" "prePB" "Bright" "Rdown" "0.81" "9.5" "28.51" "25.3" "saline" "333" NA NA NA NA NA 0 0 0 0 0 0 0 0 0 0 5435 61276 0 0 0 1896 0 0 0 12304 37231 0 0 1575 52013 127892 0 0 0 0 0 0 0 0 0 0 0 0 0 0 6 12 0 0 0 1 0 0 0 2 7 0 0 1 6 14 0 0 0 0 0 0 5435 6 12304 2 7331 226399 33 52013 6 0 0 0 0 5435 6 0 0 0 0 "an" "saline" "Bright" "prePB" 22 4.4
"anprePBsoundBright" "an" "221215" "S6J2" "sound" "prePB" "Bright" "Rdown" "0.81" "9.5" "28.51" "25.3" "R_Rdrte" NA "6_14" NA "93" "B" NA 0 0 0 0 0 0 0 0 0 0 0 12955 0 0 0 0 0 0 0 4696 100984 0 0 0 166879 14367 0 0 0 0 0 0 0 0 0 0 0 0 0 0 0 4 0 0 0 0 0 0 0 1 8 0 0 0 8 2 0 0 0 0 0 0 0 0 4696 1 0 128306 14 166879 8 0 0 0 0 0 0 0 0 0 0 "an" "sound" "Bright" "prePB" 8 1.6
"anprePBurineBright" "an" "241215" "S6J4" "urine" "prePB" "Bright" "Rdown" "0.81" "9.5" "28.51" "25.3" "BlVV" "295" NA "2" "94" "12A" "93" 0 0 0 0 0 0 0 0 0 0 5120 45585 0 0 1408 0 7923 0 0 0 45924 0 0 0 40876 153038 0 0 0 0 0 0 0 0 0 0 0 0 0 0 2 12 0 0 1 0 2 0 0 0 9 0 0 0 3 9 0 0 0 0 0 0 6528 3 0 0 6528 244547 30 40876 3 0 0 0 0 6528 3 0 0 0 0 "an" "urine" "Bright" "prePB" 23 4.6
"anprePBvideoBright" "an" "211215" "S6J1" "video" "prePB" "Bright" "Rdown" "0.81" "9.5" "28.51" "23.3" "BBlBl" NA "1_5" NA "107" "comm" NA 0 0 0 0 0 0 0 0 0 0 0 0 0 0 0 0 0 0 0 13377 21169 0 0 0 265087 0 0 0 0 0 0 0 0 0 0 0 0 0 0 0 0 0 0 0 0 0 0 0 0 2 4 0 0 0 5 0 0 0 0 0 0 0 0 0 13377 2 0 21169 4 265087 5 0 0 0 0 0 0 0 0 0 0 "an" "video" "Bright" "prePB" 0 0
"BBRPBfish9F" "BBR" "280715" "S1J2" "fish" "PB" "9F" "Ldown" "1" "9.9" "36.71" "25.8" "BRB" NA NA NA "96" "12A" NA 0 0 731 640 0 3487 640 0 0 0 28420 180535 0 0 0 96687 0 0 0 0 46309 0 0 0 0 242191 0 0 0 0 0 0 1 1 0 3 1 0 0 0 11 34 0 0 0 10 0 0 0 0 11 0 0 0 0 38 0 0 0 0 5498 6 33918 17 0 0 125107 469035 83 0 0 1371 2 4127 4 28420 11 0 0 0 0 "BBR" "fish" "9F" "PB" 60 6
"BBRPBsaline9F" "BBR" "270715" "S1J1" "saline" "PB" "9F" "Ldown" "1" "9.9" "36.71" "25.8" "saline" "300" NA NA NA NA NA 1656 0 0 0 0 0 0 0 0 0 0 136419 0 0 0 191954 0 3282 0 0 48049 0 0 0 0 205604 0 0 11744 1032 3 0 0 0 0 0 0 0 0 0 0 45 0 0 0 41 0 2 0 0 17 0 0 0 0 43 0 0 2 1 0 0 1032 1 3282 2 192986 390072 105 11744 2 0 0 0 0 1032 1 0 0 0 0 "BBR" "saline" "9F" "PB" 78 7.8
"BBRPBsound9F" "BBR" "290715" "S1J3" "sound" "PB" "9F" "Ldown" "1" "9.9" "36.71" "26.4" "R_Rdrte" NA "6_14" NA "93" "B" NA 688 0 0 0 0 0 0 0 0 0 6796 120347 0 0 0 207397 0 1358 0 0 61211 0 0 0 0 202134 0 0 0 0 4 0 0 0 0 0 0 0 0 0 6 40 0 0 0 27 0 1 0 0 18 0 0 0 0 42 0 0 0 0 0 0 6796 6 1358 1 214193 383692 100 0 0 0 0 0 0 6796 6 0 0 0 0 "BBR" "sound" "9F" "PB" 79 7.9
"BBRPBurine9F" "BBR" "300715" "S1J4" "urine" "PB" "9F" "Ldown" "1" "9.9" "36.71" "25.2" "GOB" "300" NA "2" "95" "12A" "90" 669 0 0 0 0 0 0 0 0 0 10057 60712 0 0 4060 93891 0 10489 0 2540 39128 0 0 0 0 377997 0 0 0 0 3 0 0 0 0 0 0 0 0 0 7 22 0 0 3 15 0 4 0 2 8 0 0 0 0 41 0 0 0 0 0 0 14117 10 13029 6 108008 477837 71 0 0 0 0 0 0 14117 10 0 0 0 0 "BBR" "urine" "9F" "PB" 44 4.4
"BBRPBvideo9F" "BBR" "310715" "S1J5" "video" "PB" "9F" "Ldown" "1" "9.9" "36.71" "25.1" "RRVgche" NA "14_21" NA "80" "P" NA 0 0 0 0 0 0 0 0 0 0 0 137007 0 0 0 0 1800 1224 0 0 22627 0 0 0 0 437026 0 0 0 0 0 0 0 0 0 0 0 0 0 0 0 32 0 0 0 0 2 1 0 0 3 0 0 0 0 33 0 0 0 0 0 0 0 0 1224 1 0 596660 68 0 0 0 0 0 0 0 0 0 0 0 0 "BBR" "video" "9F" "PB" 64 6.4
"BBRprePBfish9F" "BBR" "280715" "S1J2" "fish" "prePB" "9F" "Ldown" "1" "9.9" "36.71" "25.8" "BRB" NA NA NA "96" "12A" NA 0 0 0 0 0 0 0 0 0 0 0 59096 0 0 0 112493 0 0 0 0 1896 0 0 0 0 126237 0 0 0 0 0 0 0 0 0 0 0 0 0 0 0 8 0 0 0 9 0 0 0 0 2 0 0 0 0 14 0 0 0 0 0 0 0 0 0 0 112493 187229 24 0 0 0 0 0 0 0 0 0 0 0 0 "BBR" "fish" "9F" "prePB" 16 3.2
"BBRprePBsaline9F" "BBR" "270715" "S1J1" "saline" "prePB" "9F" "Ldown" "1" "9.9" "36.71" "25.8" "saline" "300" NA NA NA NA NA 0 0 0 0 0 0 0 0 0 0 0 60321 0 0 0 82917 0 0 1488 0 8317 0 0 0 0 146653 0 0 0 0 0 0 0 0 0 0 0 0 0 0 0 23 0 0 0 10 0 0 1 0 4 0 0 0 0 24 0 0 0 0 0 0 0 0 1488 1 82917 215291 51 0 0 0 0 0 0 0 0 0 0 0 0 "BBR" "saline" "9F" "prePB" 42 8.4
"BBRprePBsound9F" "BBR" "290715" "S1J3" "sound" "prePB" "9F" "Ldown" "1" "9.9" "36.71" "26.4" "R_Rdrte" NA "6_14" NA "93" "B" NA 0 0 0 0 0 0 0 0 0 0 0 64363 0 0 0 138186 0 0 0 0 22416 0 0 0 0 74884 0 0 0 0 0 0 0 0 0 0 0 0 0 0 0 16 0 0 0 9 0 0 0 0 8 0 0 0 0 13 0 0 0 0 0 0 0 0 0 0 138186 161663 37 0 0 0 0 0 0 0 0 0 0 0 0 "BBR" "sound" "9F" "prePB" 31 6.2
"BBRprePBurine9F" "BBR" "300715" "S1J4" "urine" "prePB" "9F" "Ldown" "1" "9.9" "36.71" "25.2" "GOB" "300" NA "2" "95" "12A" "90" 0 0 0 0 0 0 0 0 0 0 2941 61116 0 0 0 50630 0 0 0 0 31130 0 0 847 0 153108 0 0 0 0 0 0 0 0 0 0 0 0 0 0 4 21 0 0 0 9 0 0 0 0 8 0 0 1 0 20 0 0 0 0 0 0 2941 4 0 0 53571 245354 49 0 0 0 0 0 0 2941 4 0 0 0 0 "BBR" "urine" "9F" "prePB" 39 7.8
"BBRprePBvideo9F" "BBR" "310715" "S1J5" "video" "prePB" "9F" "Ldown" "1" "9.9" "36.71" "25.1" "RRVgche" NA "14_21" NA "80" "P" NA 0 0 0 0 0 0 0 0 0 0 618 49331 0 0 0 16001 0 1328 6590 26234 86738 0 0 0 15728 97284 0 0 0 0 0 0 0 0 0 0 0 0 0 0 1 9 0 0 0 1 0 1 4 8 11 0 0 0 4 9 0 0 0 0 0 0 618 1 34152 13 16619 233353 29 15728 4 0 0 0 0 618 1 0 0 0 0 "BBR" "video" "9F" "prePB" 16 3.2
"BcOGPBfish9F" "BcOG" "280715" "S1J2" "fish" "PB" "9F" "Lup" "0.84" "10.4" "42.49" "26.3" "OOO" NA NA NA "101" "12A" NA 0 0 10747 24212 0 2490 7642 0 0 0 0 259614 0 1167 0 0 0 0 0 0 204295 0 0 0 27491 62176 0 0 0 0 0 0 6 6 0 2 6 0 0 0 0 41 0 1 0 0 0 0 0 0 35 0 0 0 6 14 0 0 0 0 45091 20 46258 21 0 0 0 526085 90 27491 6 34959 12 10132 8 0 0 0 0 1167 1 "BcOG" "fish" "9F" "PB" 66 6.6
"BcOGPBsaline9F" "BcOG" "270715" "S1J1" "saline" "PB" "9F" "Lup" "0.84" "10.4" "42.49" "26.3" "saline" "300" NA NA NA NA NA 1840 0 0 0 0 0 0 0 0 0 3272 176731 0 0 4449 99932 0 19939 27816 24590 77007 0 0 2137 9631 134307 0 0 18052 0 3 0 0 0 0 0 0 0 0 0 2 46 0 0 2 13 0 10 12 4 14 0 0 2 3 37 0 0 8 0 0 0 7721 4 72345 26 107653 388045 97 27683 11 0 0 0 0 7721 4 0 0 0 0 "BcOG" "saline" "9F" "PB" 65 6.5
"BcOGPBsound9F" "BcOG" "290715" "S1J3" "sound" "PB" "9F" "Lup" "0.84" "10.4" "42.49" "26.9" "VV_drte" NA "3_4" NA "100" "12A" NA 993 0 0 0 0 0 0 0 0 0 1201 140524 0 0 1504 15456 0 5498 406 13683 243174 0 0 861 76906 99751 0 0 0 0 4 0 0 0 0 0 0 0 0 0 1 26 0 0 2 4 0 2 2 4 24 0 0 1 5 19 0 0 0 0 0 0 2705 3 19587 8 18161 483449 69 76906 5 0 0 0 0 2705 3 0 0 0 0 "BcOG" "sound" "9F" "PB" 45 4.5
"BcOGPBurine9F" "BcOG" "300715" "S1J4" "urine" "PB" "9F" "Lup" "0.84" "10.4" "42.49" "26.1" "OOO" "300" NA "2" "101" "12A" "99" 760 0 0 0 0 0 0 0 0 0 10932 199541 0 0 0 69082 0 0 0 0 9360 0 0 0 0 308683 0 0 0 1401 4 0 0 0 0 0 0 0 0 0 5 30 0 0 0 8 0 0 0 0 2 0 0 0 0 36 0 0 0 1 0 0 12333 6 0 0 81415 517584 68 0 0 0 0 0 0 12333 6 0 0 0 0 "BcOG" "urine" "9F" "PB" 51 5.1
"BcOGPBvideo9F" "BcOG" "310715" "S1J5" "video" "PB" "9F" "Lup" "0.84" "10.4" "42.49" "24.8" "BBlBl" NA "1_2" NA "107" "comm" NA 0 0 0 0 0 0 0 0 0 0 0 207108 0 0 0 0 2129 0 0 0 86199 0 0 0 14273 290024 0 0 0 0 0 0 0 0 0 0 0 0 0 0 0 39 0 0 0 0 2 0 0 0 10 0 0 0 3 31 0 0 0 0 0 0 0 0 0 0 0 583331 80 14273 3 0 0 0 0 0 0 0 0 0 0 "BcOG" "video" "9F" "PB" 74 7.4
"BcOGprePBfish9F" "BcOG" "280715" "S1J2" "fish" "prePB" "9F" "Lup" "0.84" "10.4" "42.49" "26.3" "OOO" NA NA NA "101" "12A" NA 0 0 0 0 0 0 0 0 0 0 5506 99943 0 0 0 34449 0 0 741 0 7659 0 0 0 2958 148678 0 0 0 0 0 0 0 0 0 0 0 0 0 0 3 11 0 0 0 3 0 0 2 0 2 0 0 0 1 11 0 0 0 0 0 0 5506 3 741 2 39955 256280 24 2958 1 0 0 0 0 5506 3 0 0 0 0 "BcOG" "fish" "9F" "prePB" 17 3.4
"BcOGprePBsaline9F" "BcOG" "270715" "S1J1" "saline" "prePB" "9F" "Lup" "0.84" "10.4" "42.49" "26.3" "saline" "300" NA NA NA NA NA 0 0 0 0 0 0 0 0 0 0 0 94355 0 0 0 97610 0 1502 21800 0 0 0 0 0 0 84311 0 0 0 0 0 0 0 0 0 0 0 0 0 0 0 5 0 0 0 6 0 1 1 0 0 0 0 0 0 12 0 0 0 0 0 0 0 0 23302 2 97610 178666 17 0 0 0 0 0 0 0 0 0 0 0 0 "BcOG" "saline" "9F" "prePB" 10 2
"BcOGprePBsound9F" "BcOG" "290715" "S1J3" "sound" "prePB" "9F" "Lup" "0.84" "10.4" "42.49" "26.9" "VV_drte" NA "3_4" NA "100" "12A" NA 0 0 0 0 0 0 0 0 0 0 4273 75329 0 0 0 12606 0 1751 1303 0 98249 0 0 0 1592 104695 0 0 0 0 0 0 0 0 0 0 0 0 0 0 6 16 0 0 0 4 0 2 2 0 7 0 0 0 1 19 0 0 0 0 0 0 4273 6 3054 4 16879 278273 42 1592 1 0 0 0 0 4273 6 0 0 0 0 "BcOG" "sound" "9F" "prePB" 28 5.6
"BcOGprePBurine9F" "BcOG" "300715" "S1J4" "urine" "prePB" "9F" "Lup" "0.84" "10.4" "42.49" "26.1" "OOO" "300" NA "2" "101" "12A" "99" 0 0 0 0 0 0 0 0 0 0 0 177860 0 0 0 1193 1913 0 262 0 22737 0 0 4743 0 91139 0 0 0 0 0 0 0 0 0 0 0 0 0 0 0 21 0 0 0 1 2 0 1 0 3 0 0 2 0 13 0 0 0 0 0 0 0 0 262 1 1193 291736 37 0 0 0 0 0 0 0 0 0 0 0 0 "BcOG" "urine" "9F" "prePB" 31 6.2
"BcOGprePBvideo9F" "BcOG" "310715" "S1J5" "video" "prePB" "9F" "Lup" "0.84" "10.4" "42.49" "24.8" "BBlBl" NA "1_2" NA "107" "comm" NA 0 0 0 0 0 0 0 0 0 0 0 109263 0 0 0 13688 0 59201 50336 0 9140 0 0 0 12452 45753 0 0 0 0 0 0 0 0 0 0 0 0 0 0 0 23 0 0 0 1 0 18 19 0 2 0 0 0 1 21 0 0 0 0 0 0 0 0 109537 37 13688 164156 46 12452 1 0 0 0 0 0 0 0 0 0 0 "BcOG" "video" "9F" "prePB" 41 8.2
"BRRPBfish2G" "BRR" "060815" "S2J4" "fish" "PB" "2G" "Rup" "1" "8.2" "23.28" "28.8" "OBR" NA NA NA "85" "12A" NA 0 0 1168 1472 0 2733 9049 0 0 0 0 193172 21236 34046 0 0 0 0 74703 0 88344 0 56743 0 8769 95785 0 12642 0 0 0 0 1 1 0 2 5 0 0 0 0 75 20 14 0 0 0 0 12 0 33 0 22 0 2 39 0 13 0 0 48300 42 139089 78 74703 12 0 377301 147 8769 2 2640 2 11782 7 0 0 33878 33 90789 36 "BRR" "fish" "2G" "PB" 120 12
"BRRPBsaline2G" "BRR" "070815" "S2J5" "saline" "PB" "2G" "Rup" "1" "8.2" "23.28" "29.1" "saline" "300" NA NA NA NA NA 2102 0 0 0 0 0 0 0 0 0 0 91514 0 0 0 0 5288 0 0 2705 18874 0 0 0 270634 208774 0 0 0 0 4 0 0 0 0 0 0 0 0 0 0 15 0 0 0 0 1 0 0 2 6 0 0 0 3 11 0 0 0 0 0 0 0 0 2705 2 0 319162 32 270634 3 0 0 0 0 0 0 0 0 0 0 "BRR" "saline" "2G" "PB" 24 2.4
"BRRPBsound2G" "BRR" "030815" "S2J1" "sound" "PB" "2G" "Rup" "1" "8.2" "23.28" "28" "Ind84" NA "1_2" NA "84" "Paulo" NA 5555 0 0 0 0 0 0 0 0 0 5914 62189 0 0 0 22350 984 0 1927 4176 171589 0 0 0 102529 221039 1579 0 0 0 10 0 0 0 0 0 0 0 0 0 5 22 0 0 0 4 1 0 2 2 20 0 0 0 11 28 1 0 0 0 1579 1 7493 6 6103 4 28264 454817 70 102529 11 0 0 0 0 5914 5 1579 1 0 0 "BRR" "sound" "2G" "PB" 40 4
"BRRPBurine2G" "BRR" "050815" "S2J3" "urine" "PB" "2G" "Rup" "1" "8.2" "23.28" "28.1" "GOB" "300" NA "3" "95" "12A" "98" 754 0 0 0 0 0 0 0 0 0 1304 113600 0 0 0 79052 0 6208 361 2880 57216 0 0 7024 4263 327198 0 0 0 0 4 0 0 0 0 0 0 0 0 0 1 43 0 0 0 9 0 3 1 1 8 0 0 7 2 37 0 0 0 0 0 0 1304 1 9449 5 80356 498014 88 4263 2 0 0 0 0 1304 1 0 0 0 0 "BRR" "urine" "2G" "PB" 63 6.3
"BRRPBvideo2G" "BRR" "040815" "S2J2" "video" "PB" "2G" "Rup" "1" "8.2" "23.28" "27.8" "RRVgche" NA "5_6" NA "80" "P" NA 0 0 0 0 0 0 0 0 0 0 0 95935 0 0 0 0 5920 0 1036 0 98425 0 0 0 31898 365180 431 832 0 0 0 0 0 0 0 0 0 0 0 0 0 22 0 0 0 0 2 0 1 0 6 0 0 0 1 16 1 1 0 0 1263 2 1263 2 1036 1 0 559540 44 31898 1 0 0 0 0 0 0 1263 2 0 0 "BRR" "video" "2G" "PB" 40 4
"BRRprePBfish2G" "BRR" "060815" "S2J4" "fish" "prePB" "2G" "Rup" "1" "8.2" "23.28" "28.8" "OBR" NA NA NA "85" "12A" NA 0 0 0 0 0 0 0 0 0 0 1704 37067 0 0 0 5630 7945 1358 0 1379 104398 0 0 0 10280 129949 0 0 0 0 0 0 0 0 0 0 0 0 0 0 1 11 0 0 0 1 2 1 0 1 8 0 0 0 1 10 0 0 0 0 0 0 1704 1 2737 2 7334 271414 29 10280 1 0 0 0 0 1704 1 0 0 0 0 "BRR" "fish" "2G" "prePB" 22 4.4
"BRRprePBsaline2G" "BRR" "070815" "S2J5" "saline" "prePB" "2G" "Rup" "1" "8.2" "23.28" "29.1" "saline" "300" NA NA NA NA NA 0 0 0 0 0 0 0 0 0 0 0 70911 0 0 0 0 8493 1071 1272 0 70075 0 0 0 27842 120133 0 0 0 0 0 0 0 0 0 0 0 0 0 0 0 10 0 0 0 0 2 1 1 0 6 0 0 0 2 8 0 0 0 0 0 0 0 0 2343 2 0 261119 24 27842 2 0 0 0 0 0 0 0 0 0 0 "BRR" "saline" "2G" "prePB" 18 3.6
"BRRprePBsound2G" "BRR" "030815" "S2J1" "sound" "prePB" "2G" "Rup" "1" "8.2" "23.28" "28" "Ind84" NA "1_2" NA "84" "Paulo" NA 0 0 0 0 0 0 0 0 0 0 0 26715 0 0 0 1640 0 0 0 0 81102 0 0 0 51752 134864 0 0 3627 0 0 0 0 0 0 0 0 0 0 0 0 9 0 0 0 1 0 0 0 0 8 0 0 0 4 8 0 0 2 0 0 0 0 0 0 0 1640 242681 25 55379 6 0 0 0 0 0 0 0 0 0 0 "BRR" "sound" "2G" "prePB" 18 3.6
"BRRprePBurine2G" "BRR" "050815" "S2J3" "urine" "prePB" "2G" "Rup" "1" "8.2" "23.28" "28.1" "GOB" "300" NA "3" "95" "12A" "98" 0 0 0 0 0 0 0 0 0 0 754 64965 0 0 0 12328 2776 0 0 0 89092 0 0 2571 40608 86346 0 442 0 0 0 0 0 0 0 0 0 0 0 0 1 15 0 0 0 1 1 0 0 0 7 0 0 1 3 10 0 1 0 0 442 1 1196 2 0 0 13082 240403 32 40608 3 0 0 0 0 754 1 442 1 0 0 "BRR" "urine" "2G" "prePB" 26 5.2
"BRRprePBvideo2G" "BRR" "040815" "S2J2" "video" "prePB" "2G" "Rup" "1" "8.2" "23.28" "27.8" "RRVgche" NA "5_6" NA "80" "P" NA 0 0 0 0 0 0 0 0 0 0 2464 36228 0 0 0 36380 0 0 0 6575 47569 0 0 0 15074 135489 600 1104 18321 0 0 0 0 0 0 0 0 0 0 0 2 6 0 0 0 4 0 0 0 2 4 0 0 0 2 10 1 2 1 0 1704 3 4168 5 6575 2 38844 219286 20 33395 3 0 0 0 0 2464 2 1704 3 0 0 "BRR" "video" "2G" "prePB" 12 2.4
"caudhautPBsalineBleft" "caudhaut" "231215" "S6J3" "saline" "PB" "Bleft" "Ldown" "1" "10.2" "37.6" "25.5" "saline" "333" NA NA NA NA NA 0 0 0 0 0 0 0 0 0 0 0 246266 0 0 1744 0 0 6458 7797 5025 136971 0 0 0 18898 175897 776 0 0 0 0 0 0 0 0 0 0 0 0 0 0 59 0 0 1 0 0 9 27 2 16 0 0 0 6 32 1 0 0 0 776 1 2520 2 19280 38 1744 559134 107 18898 6 0 0 0 0 1744 1 776 1 0 0 "caudhaut" "saline" "Bleft" "PB" 63 6.3
"caudhautPBsoundBleft" "caudhaut" "221215" "S6J2" "sound" "PB" "Bleft" "Ldown" "1" "10.2" "37.6" "25.8" "VV_drte" NA "3_4" NA "100" "12A" NA 11804 0 0 0 0 0 0 0 0 0 0 0 0 0 0 232237 0 0 0 0 0 0 0 0 0 355567 0 0 0 0 10 0 0 0 0 0 0 0 0 0 0 0 0 0 0 30 0 0 0 0 0 0 0 0 0 36 0 0 0 0 0 0 0 0 0 0 232237 355567 36 0 0 0 0 0 0 0 0 0 0 0 0 "caudhaut" "sound" "Bleft" "PB" 0 0
"caudhautPBurineBleft" "caudhaut" "241215" "S6J4" "urine" "PB" "Bleft" "Ldown" "1" "10.2" "37.6" "25.2" "BcOBl" "311" NA "3" "100" "12A" "100" 0 0 0 0 0 0 0 0 0 0 752 82139 0 0 0 0 0 0 0 0 1528 17961 12353 0 0 468589 16537 0 0 0 0 0 0 0 0 0 0 0 0 0 1 45 0 0 0 0 0 0 0 0 2 14 10 0 0 62 25 0 0 0 16537 25 47603 50 0 0 752 552256 109 0 0 0 0 0 0 752 1 16537 25 30314 24 "caudhaut" "urine" "Bleft" "PB" 88 8.8
"caudhautPBvideoBleft" "caudhaut" "211215" "S6J1" "video" "PB" "Bleft" "Ldown" "1" "10.2" "37.6" "26.2" "BBlBl" NA "8_11" NA "107" "comm" NA 0 0 0 0 0 0 0 0 0 0 0 8596 0 0 0 358482 0 0 0 0 0 0 0 0 0 232702 0 0 0 0 0 0 0 0 0 0 0 0 0 0 0 7 0 0 0 21 0 0 0 0 0 0 0 0 0 27 0 0 0 0 0 0 0 0 0 0 358482 241298 34 0 0 0 0 0 0 0 0 0 0 0 0 "caudhaut" "video" "Bleft" "PB" 14 1.4
"caudhautprePBsalineBleft" "caudhaut" "231215" "S6J3" "saline" "prePB" "Bleft" "Ldown" "1" "10.2" "37.6" "25.5" "saline" "333" NA NA NA NA NA 0 0 0 0 0 0 0 0 0 0 1480 107003 0 0 0 0 0 289 1679 0 52827 0 0 0 0 136626 0 0 0 0 0 0 0 0 0 0 0 0 0 0 1 29 0 0 0 0 0 1 9 0 6 0 0 0 0 16 0 0 0 0 0 0 1480 1 1968 10 1480 296456 51 0 0 0 0 0 0 1480 1 0 0 0 0 "caudhaut" "saline" "Bleft" "prePB" 39 7.8
"caudhautprePBsoundBleft" "caudhaut" "221215" "S6J2" "sound" "prePB" "Bleft" "Ldown" "1" "10.2" "37.6" "25.8" "VV_drte" NA "3_4" NA "100" "12A" NA 0 0 0 0 0 0 0 0 0 0 0 10837 0 0 0 61403 0 0 0 0 2971 0 0 0 0 224481 0 0 0 0 0 0 0 0 0 0 0 0 0 0 0 5 0 0 0 9 0 0 0 0 1 0 0 0 0 14 0 0 0 0 0 0 0 0 0 0 61403 238289 20 0 0 0 0 0 0 0 0 0 0 0 0 "caudhaut" "sound" "Bleft" "prePB" 10 2
"caudhautprePBurineBleft" "caudhaut" "241215" "S6J4" "urine" "prePB" "Bleft" "Ldown" "1" "10.2" "37.6" "25.2" "BcOBl" "311" NA "3" "100" "12A" "100" 0 0 0 0 0 0 0 0 0 0 2111 20744 0 0 0 12323 0 0 0 0 0 0 0 1392 0 263130 0 0 0 0 0 0 0 0 0 0 0 0 0 0 2 12 0 0 0 2 0 0 0 0 0 0 0 1 0 15 0 0 0 0 0 0 2111 2 0 0 14434 283874 27 0 0 0 0 0 0 2111 2 0 0 0 0 "caudhaut" "urine" "Bleft" "prePB" 21 4.2
"caudhautprePBvideoBleft" "caudhaut" "211215" "S6J1" "video" "prePB" "Bleft" "Ldown" "1" "10.2" "37.6" "26.2" "BBlBl" NA "8_11" NA "107" "comm" NA 0 0 0 0 0 0 0 0 0 0 11146 0 0 0 0 109724 0 0 0 0 0 0 0 0 0 178984 0 0 0 0 0 0 0 0 0 0 0 0 0 0 5 0 0 0 0 4 0 0 0 0 0 0 0 0 0 9 0 0 0 0 0 0 11146 5 0 0 120870 178984 9 0 0 0 0 0 0 11146 5 0 0 0 0 "caudhaut" "video" "Bleft" "prePB" 0 0
"dominantPBfish5D" "dominant" "171215" "S5J4" "fish" "PB" "5D" "Rup" "1" "8.2" "18.17" "25.3" "RmilieuG" NA NA NA "87" "1G" NA 0 0 69573 67332 0 40442 1178 0 2800 0 0 259190 0 0 0 0 0 0 0 0 40631 2624 7690 0 0 85676 0 0 22721 0 0 0 24 12 0 16 1 0 1 0 0 64 0 0 0 0 0 0 0 0 13 2 4 0 0 20 0 0 2 0 178525 53 188839 59 0 0 0 385497 97 22721 2 136905 36 41620 17 0 0 0 0 10314 6 "dominant" "fish" "5D" "PB" 60 6
"dominantPBsaline5D" "dominant" "141215" "S5J1" "saline" "PB" "5D" "Rup" "1" "8.2" "18.17" "25.5" "saline" "333" NA NA NA NA NA 0 0 0 0 0 0 0 0 0 0 0 39102 0 0 0 0 0 130468 9164 0 0 0 0 1056 0 248849 0 0 171175 0 0 0 0 0 0 0 0 0 0 0 0 14 0 0 0 0 0 21 5 0 0 0 0 1 0 32 0 0 31 0 0 0 0 0 139632 26 0 287951 46 171175 31 0 0 0 0 0 0 0 0 0 0 "dominant" "saline" "5D" "PB" 26 2.6
"dominantPBsound5D" "dominant" "181215" "S5J5" "sound" "PB" "5D" "Rup" "1" "8.2" "18.17" "25.3" "Ind84" NA "1_2" NA "84" "Paulo" NA 3074 0 0 0 0 0 0 0 0 0 0 101580 0 0 0 0 0 214286 68342 0 15983 0 0 0 2498 115193 0 0 78864 0 9 0 0 0 0 0 0 0 0 0 0 41 0 0 0 0 0 70 43 0 3 0 0 0 1 43 0 0 49 0 0 0 0 0 282628 113 0 232756 87 81362 50 0 0 0 0 0 0 0 0 0 0 "dominant" "sound" "5D" "PB" 59 5.9
"dominantPBurine5D" "dominant" "151215" "S5J2" "urine" "PB" "5D" "Rup" "1" "8.2" "18.17" "25.5" "BlVV" "305" NA "2" "94" "12A" "93" 0 0 0 0 0 0 0 0 0 0 0 80945 0 0 0 56787 0 5806 5273 73663 114175 0 0 0 79038 183120 0 0 927 0 0 0 0 0 0 0 0 0 0 0 0 31 0 0 0 4 0 3 3 16 22 0 0 0 17 23 0 0 1 0 0 0 0 0 84742 22 56787 378240 76 79965 18 0 0 0 0 0 0 0 0 0 0 "dominant" "urine" "5D" "PB" 62 6.2
"dominantPBvideo5D" "dominant" "161215" "S5J3" "video" "PB" "5D" "Rup" "1" "8.2" "18.17" "25.5" "VVVVgche" NA "23_29" NA "79" "P" NA 0 0 0 0 0 0 0 0 0 0 0 155327 0 0 0 0 0 0 5864 1214 115498 0 0 0 78645 229034 0 0 14351 0 0 0 0 0 0 0 0 0 0 0 0 33 0 0 0 0 0 0 5 1 15 0 0 0 6 18 0 0 2 0 0 0 0 0 7078 6 0 499859 66 92996 8 0 0 0 0 0 0 0 0 0 0 "dominant" "video" "5D" "PB" 56 5.6
"dominantprePBfish5D" "dominant" "171215" "S5J4" "fish" "prePB" "5D" "Rup" "1" "8.2" "18.17" "25.3" "RmilieuG" NA NA NA "87" "1G" NA 0 0 0 0 0 0 0 0 0 0 0 10025 0 0 0 0 0 2648 1951 0 13072 0 0 0 63651 120208 0 0 88070 0 0 0 0 0 0 0 0 0 0 0 0 3 0 0 0 0 0 1 1 0 3 0 0 0 1 10 0 0 9 0 0 0 0 0 4599 2 0 143305 16 151721 10 0 0 0 0 0 0 0 0 0 0 "dominant" "fish" "5D" "prePB" 6 1.2
"dominantprePBsaline5D" "dominant" "141215" "S5J1" "saline" "prePB" "5D" "Rup" "1" "8.2" "18.17" "25.5" "saline" "333" NA NA NA NA NA 0 0 0 0 0 0 0 0 0 0 0 2920 0 0 0 0 0 0 0 0 6665 0 0 0 0 54945 0 0 235256 0 0 0 0 0 0 0 0 0 0 0 0 2 0 0 0 0 0 0 0 0 1 0 0 0 0 4 0 0 3 0 0 0 0 0 0 0 0 64530 7 235256 3 0 0 0 0 0 0 0 0 0 0 "dominant" "saline" "5D" "prePB" 4 0.8
"dominantprePBsound5D" "dominant" "181215" "S5J5" "sound" "prePB" "5D" "Rup" "1" "8.2" "18.17" "25.3" "Ind84" NA "1_2" NA "84" "Paulo" NA 0 0 0 0 0 0 0 0 0 0 0 50932 0 0 0 0 0 6577 2984 0 53637 0 0 0 45240 75801 0 0 64706 0 0 0 0 0 0 0 0 0 0 0 0 19 0 0 0 0 0 3 2 0 11 0 0 0 5 15 0 0 15 0 0 0 0 0 9561 5 0 180370 45 109946 20 0 0 0 0 0 0 0 0 0 0 "dominant" "sound" "5D" "prePB" 35 7
"dominantprePBurine5D" "dominant" "151215" "S5J2" "urine" "prePB" "5D" "Rup" "1" "8.2" "18.17" "25.5" "BlVV" "305" NA "2" "94" "12A" "93" 0 0 0 0 0 0 0 0 0 0 0 27594 0 0 0 1880 0 2264 5476 49826 54047 0 0 0 47381 105992 0 0 5096 0 0 0 0 0 0 0 0 0 0 0 0 13 0 0 0 1 0 1 3 9 14 0 0 0 12 8 0 0 1 0 0 0 0 0 57566 13 1880 187633 35 52477 13 0 0 0 0 0 0 0 0 0 0 "dominant" "urine" "5D" "prePB" 26 5.2
"dominantprePBvideo5D" "dominant" "161215" "S5J3" "video" "prePB" "5D" "Rup" "1" "8.2" "18.17" "25.5" "VVVVgche" NA "23_29" NA "79" "P" NA 0 0 0 0 0 0 0 0 0 0 0 59665 0 0 1928 18873 0 0 0 0 103968 0 0 0 29466 56665 0 0 29360 0 0 0 0 0 0 0 0 0 0 0 0 19 0 0 2 1 0 0 0 0 14 0 0 0 5 11 0 0 4 0 0 0 1928 2 0 0 20801 220298 44 58826 9 0 0 0 0 1928 2 0 0 0 0 "dominant" "video" "5D" "prePB" 36 7.2
"dor1PBfishJleft" "dor1" "171215" "S5J4" "fish" "PB" "Jleft" "Ldown" "1" "9.5" "30.3" "25.7" "RarD" NA NA NA "98" "9F" NA 0 0 0 0 0 6914 16267 0 0 0 0 217471 0 20057 0 12225 0 0 0 15688 247787 0 3870 0 11781 47657 0 0 0 0 0 0 0 0 0 3 7 0 0 0 0 65 0 5 0 4 0 0 0 5 57 0 2 0 4 23 0 0 0 0 23181 10 47108 17 15688 5 12225 512915 145 11781 4 0 0 23181 10 0 0 0 0 23927 7 "dor1" "fish" "Jleft" "PB" 121 12.1
"dor1PBsalineJleft" "dor1" "141215" "S5J1" "saline" "PB" "Jleft" "Ldown" "1" "9.5" "30.3" "25.6" "saline" "333" NA NA NA NA NA 0 0 0 0 0 0 0 0 0 0 0 0 0 0 0 34357 24082 0 0 0 0 0 0 0 0 539863 1544 0 0 0 0 0 0 0 0 0 0 0 0 0 0 0 0 0 0 8 9 0 0 0 0 0 0 0 0 17 1 0 0 0 1544 1 1544 1 0 0 34357 539863 17 0 0 0 0 0 0 0 0 1544 1 0 0 "dor1" "saline" "Jleft" "PB" 0 0
"dor1PBsoundJleft" "dor1" "181215" "S5J5" "sound" "PB" "Jleft" "Ldown" "1" "9.5" "30.3" "25.6" "R_Rdrte" NA "6_14" NA "93" "B" NA 6592 0 0 0 0 0 0 0 0 0 2393 127149 0 0 0 62948 0 0 8216 1384 79577 0 0 0 0 287607 0 0 23859 0 10 0 0 0 0 0 0 0 0 0 2 53 0 0 0 6 0 0 2 1 25 0 0 0 0 42 0 0 4 0 0 0 2393 2 9600 3 65341 494333 120 23859 4 0 0 0 0 2393 2 0 0 0 0 "dor1" "sound" "Jleft" "PB" 100 10
"dor1PBurineJleft" "dor1" "151215" "S5J2" "urine" "PB" "Jleft" "Ldown" "1" "9.5" "30.3" "25.4" "GOB" "310" NA "4" "96" "12A" "87" 0 0 0 0 0 0 0 0 0 0 0 9640 0 0 0 140566 31164 0 0 0 0 0 0 0 0 414827 0 0 3678 0 0 0 0 0 0 0 0 0 0 0 0 2 0 0 0 14 11 0 0 0 0 0 0 0 0 29 0 0 1 0 0 0 0 0 0 0 140566 424467 31 3678 1 0 0 0 0 0 0 0 0 0 0 "dor1" "urine" "Jleft" "PB" 4 0.4
"dor1PBvideoJleft" "dor1" "161215" "S5J3" "video" "PB" "Jleft" "Ldown" "1" "9.5" "30.3" "25.5" "RRVgche" NA "15_16" NA "80" "P" NA 0 0 0 0 0 0 0 0 0 0 0 60819 0 0 742 64159 12976 0 0 2128 174070 0 0 0 23322 259848 0 0 1688 0 0 0 0 0 0 0 0 0 0 0 0 18 0 0 1 10 5 0 0 1 17 0 0 0 4 20 0 0 1 0 0 0 742 1 2128 1 64901 494737 55 25010 5 0 0 0 0 742 1 0 0 0 0 "dor1" "video" "Jleft" "PB" 36 3.6
"dor1prePBfishJleft" "dor1" "171215" "S5J4" "fish" "prePB" "Jleft" "Ldown" "1" "9.5" "30.3" "25.7" "RarD" NA NA NA "98" "9F" NA 0 0 0 0 0 0 0 0 0 0 560 456 0 0 0 210047 0 0 0 0 0 0 0 0 0 88719 0 0 0 0 0 0 0 0 0 0 0 0 0 0 1 1 0 0 0 7 0 0 0 0 0 0 0 0 0 7 0 0 0 0 0 0 560 1 0 0 210607 89175 8 0 0 0 0 0 0 560 1 0 0 0 0 "dor1" "fish" "Jleft" "prePB" 1 0.2
"dor1prePBsalineJleft" "dor1" "141215" "S5J1" "saline" "prePB" "Jleft" "Ldown" "1" "9.5" "30.3" "25.6" "saline" "333" NA NA NA NA NA 0 0 0 0 0 0 0 0 0 0 0 7097 0 0 0 0 8223 0 0 0 20528 0 0 0 0 264000 0 0 0 0 0 0 0 0 0 0 0 0 0 0 0 2 0 0 0 0 5 0 0 0 1 0 0 0 0 7 0 0 0 0 0 0 0 0 0 0 0 291625 10 0 0 0 0 0 0 0 0 0 0 0 0 "dor1" "saline" "Jleft" "prePB" 4 0.8
"dor1prePBsoundJleft" "dor1" "181215" "S5J5" "sound" "prePB" "Jleft" "Ldown" "1" "9.5" "30.3" "25.6" "R_Rdrte" NA "6_14" NA "93" "B" NA 0 0 0 0 0 0 0 0 0 0 0 104880 0 0 0 25280 0 0 0 8265 33519 0 0 0 0 127899 0 0 0 0 0 0 0 0 0 0 0 0 0 0 0 23 0 0 0 4 0 0 0 1 8 0 0 0 0 20 0 0 0 0 0 0 0 0 8265 1 25280 266298 51 0 0 0 0 0 0 0 0 0 0 0 0 "dor1" "sound" "Jleft" "prePB" 45 9
"dor1prePBurineJleft" "dor1" "151215" "S5J2" "urine" "prePB" "Jleft" "Ldown" "1" "9.5" "30.3" "25.4" "GOB" "310" NA "4" "96" "12A" "87" 0 0 0 0 0 0 0 0 0 0 0 0 0 0 0 4616 12625 0 0 0 0 0 0 0 0 282701 0 0 0 0 0 0 0 0 0 0 0 0 0 0 0 0 0 0 0 1 6 0 0 0 0 0 0 0 0 8 0 0 0 0 0 0 0 0 0 0 4616 282701 8 0 0 0 0 0 0 0 0 0 0 0 0 "dor1" "urine" "Jleft" "prePB" 0 0
"dor1prePBvideoJleft" "dor1" "161215" "S5J3" "video" "prePB" "Jleft" "Ldown" "1" "9.5" "30.3" "25.5" "RRVgche" NA "15_16" NA "80" "P" NA 0 0 0 0 0 0 0 0 0 0 0 0 0 0 0 105485 9178 0 0 0 0 0 0 0 0 185204 0 0 0 0 0 0 0 0 0 0 0 0 0 0 0 0 0 0 0 12 3 0 0 0 0 0 0 0 0 15 0 0 0 0 0 0 0 0 0 0 105485 185204 15 0 0 0 0 0 0 0 0 0 0 0 0 "dor1" "video" "Jleft" "prePB" 0 0
"dor2PBsalineBright" "dor2" "231215" "S6J3" "saline" "PB" "Bright" "Rup" "1" "10.9" "38.9" "25.3" "saline" "333" NA NA NA NA NA 0 0 0 0 0 0 0 0 0 0 720 38847 0 0 0 51123 0 2388 930 0 0 0 0 0 0 505848 0 0 0 0 0 0 0 0 0 0 0 0 0 0 1 16 0 0 0 8 0 5 3 0 0 0 0 0 0 27 0 0 0 0 0 0 720 1 3318 8 51843 544695 43 0 0 0 0 0 0 720 1 0 0 0 0 "dor2" "saline" "Bright" "PB" 26 2.6
"dor2PBsoundBright" "dor2" "221215" "S6J2" "sound" "PB" "Bright" "Rup" "1" "10.9" "38.9" "25.3" "P1Fred" NA "17_23" NA "108" "Fred" NA 2374 0 0 0 0 0 0 0 0 0 0 100631 0 0 0 0 7329 0 0 0 255071 0 0 0 0 234479 0 0 0 0 10 0 0 0 0 0 0 0 0 0 0 18 0 0 0 0 3 0 0 0 12 0 0 0 0 20 0 0 0 0 0 0 0 0 0 0 0 590181 50 0 0 0 0 0 0 0 0 0 0 0 0 "dor2" "sound" "Bright" "PB" 36 3.6
"dor2PBurineBright" "dor2" "241215" "S6J4" "urine" "PB" "Bright" "Rup" "1" "10.9" "38.9" "25.3" "BcOBl" "302" NA "4" "100" "12A" "100" 0 0 0 0 0 0 0 0 0 0 28559 78088 0 0 0 8360 0 0 0 0 68294 0 0 0 0 416624 0 0 0 0 0 0 0 0 0 0 0 0 0 0 6 28 0 0 0 2 0 0 0 0 14 0 0 0 0 22 0 0 0 0 0 0 28559 6 0 0 36919 563006 64 0 0 0 0 0 0 28559 6 0 0 0 0 "dor2" "urine" "Bright" "PB" 55 5.5
"dor2PBvideoBright" "dor2" "211215" "S6J1" "video" "PB" "Bright" "Rup" "1" "10.9" "38.9" "25.2" "BBlBl" NA "7_10" NA "107" "comm" NA 0 0 0 0 0 0 0 0 0 0 0 89820 0 0 0 8809 7160 0 0 0 46404 0 0 0 0 447621 0 0 0 0 0 0 0 0 0 0 0 0 0 0 0 23 0 0 0 1 2 0 0 0 7 0 0 0 0 18 0 0 0 0 0 0 0 0 0 0 8809 583845 48 0 0 0 0 0 0 0 0 0 0 0 0 "dor2" "video" "Bright" "PB" 43 4.3
"dor2prePBsalineBright" "dor2" "231215" "S6J3" "saline" "prePB" "Bright" "Rup" "1" "10.9" "38.9" "25.3" "saline" "333" NA NA NA NA NA 0 0 0 0 0 0 0 0 0 0 1160 0 0 0 0 75295 0 0 0 0 0 0 0 0 0 223366 0 0 0 0 0 0 0 0 0 0 0 0 0 0 1 0 0 0 0 9 0 0 0 0 0 0 0 0 0 11 0 0 0 0 0 0 1160 1 0 0 76455 223366 11 0 0 0 0 0 0 1160 1 0 0 0 0 "dor2" "saline" "Bright" "prePB" 0 0
"dor2prePBsoundBright" "dor2" "221215" "S6J2" "sound" "prePB" "Bright" "Rup" "1" "10.9" "38.9" "25.3" "P1Fred" NA "17_23" NA "108" "Fred" NA 0 0 0 0 0 0 0 0 0 0 561 46482 0 0 0 5784 0 0 0 0 98963 0 0 0 0 148089 0 0 0 0 0 0 0 0 0 0 0 0 0 0 1 10 0 0 0 2 0 0 0 0 6 0 0 0 0 8 0 0 0 0 0 0 561 1 0 0 6345 293534 24 0 0 0 0 0 0 561 1 0 0 0 0 "dor2" "sound" "Bright" "prePB" 20 4
"dor2prePBurineBright" "dor2" "241215" "S6J4" "urine" "prePB" "Bright" "Rup" "1" "10.9" "38.9" "25.3" "BcOBl" "302" NA "4" "100" "12A" "100" 0 0 0 0 0 0 0 0 0 0 728 11952 0 0 0 8581 1792 0 0 0 7794 0 0 0 0 268982 0 0 0 0 0 0 0 0 0 0 0 0 0 0 1 3 0 0 0 3 1 0 0 0 1 0 0 0 0 8 0 0 0 0 0 0 728 1 0 0 9309 288728 12 0 0 0 0 0 0 728 1 0 0 0 0 "dor2" "urine" "Bright" "prePB" 6 1.2
"dor2prePBvideoBright" "dor2" "211215" "S6J1" "video" "prePB" "Bright" "Rup" "1" "10.9" "38.9" "25.2" "BBlBl" NA "7_10" NA "107" "comm" NA 0 0 0 0 0 0 0 0 0 0 3296 27261 0 0 0 40400 0 0 0 0 26306 0 0 0 0 202542 0 0 0 0 0 0 0 0 0 0 0 0 0 0 4 13 0 0 0 6 0 0 0 0 6 0 0 0 0 18 0 0 0 0 0 0 3296 4 0 0 43696 256109 37 0 0 0 0 0 0 3296 4 0 0 0 0 "dor2" "video" "Bright" "prePB" 26 5.2
"dorcaudbasPBsalineBleft" "dorcaudbas" "231215" "S6J3" "saline" "PB" "Bleft" "Lup" "0.75" "9.8" "29.6" "25.3" "saline" "333" NA NA NA NA NA 0 0 0 0 0 0 0 0 0 0 3443 113245 0 0 1784 24284 3562 0 0 0 139312 0 0 0 0 308188 0 0 5993 0 0 0 0 0 0 0 0 0 0 0 2 29 0 0 1 2 1 0 0 0 14 0 0 0 0 22 0 0 2 0 0 0 5227 3 0 0 29511 560745 65 5993 2 0 0 0 0 5227 3 0 0 0 0 "dorcaudbas" "saline" "Bleft" "PB" 58 5.8
"dorcaudbasPBsoundBleft" "dorcaudbas" "221215" "S6J2" "sound" "PB" "Bleft" "Lup" "0.75" "9.8" "29.6" "25.6" "R_Rdrte" NA "6_14" NA "93" "B" NA 4198 0 0 0 0 0 0 0 0 0 0 145527 0 0 0 2937 3858 0 1623 18518 161260 0 0 0 0 261435 0 0 0 0 10 0 0 0 0 0 0 0 0 0 0 35 0 0 0 1 3 0 1 4 19 0 0 0 0 33 0 0 0 0 0 0 0 0 20141 5 2937 568222 87 0 0 0 0 0 0 0 0 0 0 0 0 "dorcaudbas" "sound" "Bleft" "PB" 68 6.8
"dorcaudbasPBurineBleft" "dorcaudbas" "241215" "S6J4" "urine" "PB" "Bleft" "Lup" "0.75" "9.8" "29.6" "25.4" "BlVV" "310" NA "2" "94" "12A" "85" 0 0 0 0 0 0 0 0 0 0 0 109319 0 0 0 0 0 0 0 0 7970 5725 1512 0 0 475201 0 0 0 0 0 0 0 0 0 0 0 0 0 0 0 41 0 0 0 0 0 0 0 0 2 6 2 0 0 43 0 0 0 0 0 0 7237 8 0 0 0 592490 86 0 0 0 0 0 0 0 0 0 0 7237 8 "dorcaudbas" "urine" "Bleft" "PB" 82 8.2
"dorcaudbasPBvideoBleft" "dorcaudbas" "211215" "S6J1" "video" "PB" "Bleft" "Lup" "0.75" "9.8" "29.6" "32.9" "BBlBl" NA "2_4" NA "107" "comm" NA 0 0 0 0 0 0 0 0 0 0 0 291211 0 0 0 0 29948 0 0 6192 167317 0 0 0 0 105178 0 0 0 0 0 0 0 0 0 0 0 0 0 0 0 44 0 0 0 0 8 0 0 2 18 0 0 0 0 23 0 0 0 0 0 0 0 0 6192 2 0 563706 85 0 0 0 0 0 0 0 0 0 0 0 0 "dorcaudbas" "video" "Bleft" "PB" 75 7.5
"dorcaudbasprePBsalineBleft" "dorcaudbas" "231215" "S6J3" "saline" "prePB" "Bleft" "Lup" "0.75" "9.8" "29.6" "25.3" "saline" "333" NA NA NA NA NA 0 0 0 0 0 0 0 0 0 0 1629 62561 0 0 0 5978 1577 648 0 0 27768 0 0 1609 0 197962 0 0 0 0 0 0 0 0 0 0 0 0 0 0 1 16 0 0 0 2 1 1 0 0 3 0 0 1 0 18 0 0 0 0 0 0 1629 1 648 1 7607 288291 37 0 0 0 0 0 0 1629 1 0 0 0 0 "dorcaudbas" "saline" "Bleft" "prePB" 30 6
"dorcaudbasprePBsoundBleft" "dorcaudbas" "221215" "S6J2" "sound" "prePB" "Bleft" "Lup" "0.75" "9.8" "29.6" "25.6" "R_Rdrte" NA "6_14" NA "93" "B" NA 0 0 0 0 0 0 0 0 0 0 752 87839 0 0 0 0 2152 0 0 3488 100605 0 0 0 0 104939 0 0 0 0 0 0 0 0 0 0 0 0 0 0 1 20 0 0 0 0 1 0 0 2 12 0 0 0 0 11 0 0 0 0 0 0 752 1 3488 2 752 293383 43 0 0 0 0 0 0 752 1 0 0 0 0 "dorcaudbas" "sound" "Bleft" "prePB" 38 7.6
"dorcaudbasprePBurineBleft" "dorcaudbas" "241215" "S6J4" "urine" "prePB" "Bleft" "Lup" "0.75" "9.8" "29.6" "25.4" "BlVV" "310" NA "2" "94" "12A" "85" 0 0 0 0 0 0 0 0 0 0 0 75015 0 0 0 0 0 0 0 0 4960 4972 10931 0 25616 177768 574 0 0 0 0 0 0 0 0 0 0 0 0 0 0 36 0 0 0 0 0 0 0 0 1 7 12 0 1 42 1 0 0 0 574 1 16477 20 0 0 0 257743 79 25616 1 0 0 0 0 0 0 574 1 15903 19 "dorcaudbas" "urine" "Bleft" "prePB" 72 14.4
"dorcaudbasprePBvideoBleft" "dorcaudbas" "211215" "S6J1" "video" "prePB" "Bleft" "Lup" "0.75" "9.8" "29.6" "32.9" "BBlBl" NA "2_4" NA "107" "comm" NA 0 0 0 0 0 0 0 0 0 0 0 155882 0 0 0 0 11996 0 0 0 19043 0 0 0 0 112932 0 0 0 0 0 0 0 0 0 0 0 0 0 0 0 14 0 0 0 0 3 0 0 0 4 0 0 0 0 10 0 0 0 0 0 0 0 0 0 0 0 287857 28 0 0 0 0 0 0 0 0 0 0 0 0 "dorcaudbas" "video" "Bleft" "prePB" 24 4.8
"dorcaudhautPBfishJright" "dorcaudhaut" "171215" "S5J4" "fish" "PB" "Jright" "Rdown" "1" "10.1" "32.94" "25" "RmilieuG" NA NA NA "101" "9F" NA 0 0 1580 73301 0 9502 23902 0 0 0 23419 87477 0 2877 0 100368 0 0 0 0 93223 0 1938 0 0 182199 0 0 0 0 0 0 1 12 0 5 11 0 0 0 12 24 0 3 0 11 0 0 0 0 20 0 2 0 0 34 0 0 0 0 108285 29 136519 46 0 0 123787 362899 78 0 0 74881 13 33404 16 23419 12 0 0 4815 5 "dorcaudhaut" "fish" "Jright" "PB" 42 4.2
"dorcaudhautPBsalineJright" "dorcaudhaut" "141215" "S5J1" "saline" "PB" "Jright" "Rdown" "1" "10.1" "32.94" "25.7" "saline" "333" NA NA NA NA NA 0 0 0 0 0 0 0 0 0 0 4730 80017 0 0 1211 211108 0 0 0 0 150846 0 0 0 1127 150843 0 0 0 0 0 0 0 0 0 0 0 0 0 0 2 25 0 0 1 11 0 0 0 0 18 0 0 0 1 17 0 0 0 0 0 0 5941 3 0 0 217049 381706 60 1127 1 0 0 0 0 5941 3 0 0 0 0 "dorcaudhaut" "saline" "Jright" "PB" 49 4.9
"dorcaudhautPBsoundJright" "dorcaudhaut" "181215" "S5J5" "sound" "PB" "Jright" "Rdown" "1" "10.1" "32.94" "25" "VV_drte" NA "3_4" NA "100" "12A" NA 3455 0 0 0 0 0 0 0 0 0 4779 103407 0 0 0 84827 0 11127 1841 999 149867 0 0 0 0 191707 0 0 47829 0 10 0 0 0 0 0 0 0 0 0 4 27 0 0 0 16 0 3 1 1 16 0 0 0 0 31 0 0 8 0 0 0 4779 4 13967 5 89606 444981 74 47829 8 0 0 0 0 4779 4 0 0 0 0 "dorcaudhaut" "sound" "Jright" "PB" 52 5.2
"dorcaudhautPBurineJright" "dorcaudhaut" "151215" "S5J2" "urine" "PB" "Jright" "Rdown" "1" "10.1" "32.94" "25.1" "BcOBl" "300" NA "2" "100" "12A" "100" 0 0 0 0 0 0 0 0 0 0 1656 79718 0 0 0 65314 0 10328 0 0 38385 6083 0 0 0 375854 0 0 22515 0 0 0 0 0 0 0 0 0 0 0 1 16 0 0 0 8 0 4 0 0 3 2 0 0 0 27 0 0 5 0 0 0 7739 3 10328 4 66970 493957 46 22515 5 0 0 0 0 1656 1 0 0 6083 2 "dorcaudhaut" "urine" "Jright" "PB" 31 3.1
"dorcaudhautPBvideoJright" "dorcaudhaut" "161215" "S5J3" "video" "PB" "Jright" "Rdown" "1" "10.1" "32.94" "25.1" "BBlBl" NA "10_11" NA "107" "comm" NA 0 0 0 0 0 0 0 0 0 0 7766 27702 0 0 0 244109 0 6187 0 2992 89333 0 0 0 1367 210274 0 0 10081 0 0 0 0 0 0 0 0 0 0 0 2 12 0 0 0 17 0 4 0 1 7 0 0 0 1 25 0 0 2 0 0 0 7766 2 9179 5 251875 327309 44 11448 3 0 0 0 0 7766 2 0 0 0 0 "dorcaudhaut" "video" "Jright" "PB" 24 2.4
"dorcaudhautprePBfishJright" "dorcaudhaut" "171215" "S5J4" "fish" "prePB" "Jright" "Rdown" "1" "10.1" "32.94" "25" "RmilieuG" NA NA NA "101" "9F" NA 0 0 0 0 0 0 0 0 0 0 11322 29683 0 0 0 49597 0 0 0 6823 117830 0 0 0 17289 67364 0 0 0 0 0 0 0 0 0 0 0 0 0 0 5 6 0 0 0 7 0 0 0 3 9 0 0 0 4 10 0 0 0 0 0 0 11322 5 6823 3 60919 214877 25 17289 4 0 0 0 0 11322 5 0 0 0 0 "dorcaudhaut" "fish" "Jright" "prePB" 12 2.4
"dorcaudhautprePBsalineJright" "dorcaudhaut" "141215" "S5J1" "saline" "prePB" "Jright" "Rdown" "1" "10.1" "32.94" "25.7" "saline" "333" NA NA NA NA NA 0 0 0 0 0 0 0 0 0 0 2684 31993 0 0 0 63781 0 0 0 0 21058 0 0 0 0 168199 0 0 11999 0 0 0 0 0 0 0 0 0 0 0 3 13 0 0 0 12 0 0 0 0 4 0 0 0 0 25 0 0 3 0 0 0 2684 3 0 0 66465 221250 42 11999 3 0 0 0 0 2684 3 0 0 0 0 "dorcaudhaut" "saline" "Jright" "prePB" 26 5.2
"dorcaudhautprePBsoundJright" "dorcaudhaut" "181215" "S5J5" "sound" "prePB" "Jright" "Rdown" "1" "10.1" "32.94" "25" "VV_drte" NA "3_4" NA "100" "12A" NA 0 0 0 0 0 0 0 0 0 0 0 82071 0 0 0 2580 0 0 0 0 58178 0 0 0 0 143748 0 0 13205 0 0 0 0 0 0 0 0 0 0 0 0 16 0 0 0 1 0 0 0 0 5 0 0 0 0 12 0 0 4 0 0 0 0 0 0 0 2580 283997 33 13205 4 0 0 0 0 0 0 0 0 0 0 "dorcaudhaut" "sound" "Jright" "prePB" 32 6.4
"dorcaudhautprePBurineJright" "dorcaudhaut" "151215" "S5J2" "urine" "prePB" "Jright" "Rdown" "1" "10.1" "32.94" "25.1" "BcOBl" "300" NA "2" "100" "12A" "100" 0 0 0 0 0 0 0 0 0 0 0 80161 0 0 0 0 0 0 0 0 49713 0 0 0 0 169980 0 0 0 0 0 0 0 0 0 0 0 0 0 0 0 19 0 0 0 0 0 0 0 0 7 0 0 0 0 12 0 0 0 0 0 0 0 0 0 0 0 299854 38 0 0 0 0 0 0 0 0 0 0 0 0 "dorcaudhaut" "urine" "Jright" "prePB" 37 7.4
"dorcaudhautprePBvideoJright" "dorcaudhaut" "161215" "S5J3" "video" "prePB" "Jright" "Rdown" "1" "10.1" "32.94" "25.1" "BBlBl" NA "10_11" NA "107" "comm" NA 0 0 0 0 0 0 0 0 0 0 1841 0 0 0 0 94982 0 0 0 0 0 0 0 0 0 202766 0 0 0 0 0 0 0 0 0 0 0 0 0 0 1 0 0 0 0 10 0 0 0 0 0 0 0 0 0 11 0 0 0 0 0 0 1841 1 0 0 96823 202766 11 0 0 0 0 0 0 1841 1 0 0 0 0 "dorcaudhaut" "video" "Jright" "prePB" 0 0
"GOBcPBfish3C" "GOBc" "140815" "S3J5" "fish" "PB" "3C" "Ldown" "0.93" "6.5" "10.58" "25.6" "inconnu" NA NA NA "69" "5D" NA 0 0 3673 1848 0 4776 5054 0 15684 2530 0 267840 4455 0 0 0 5231 0 0 0 240864 0 0 0 0 44841 1640 1112 0 0 0 0 2 1 0 1 3 0 5 2 0 47 3 0 0 0 1 0 0 0 34 0 0 0 0 13 1 1 0 0 22558 12 22558 12 0 0 0 553545 94 0 0 5521 3 9830 4 0 0 7207 5 0 0 "GOBc" "fish" "3C" "PB" 79 7.9
"GOBcPBsaline3C" "GOBc" "120815" "S3J3" "saline" "PB" "3C" "Ldown" "0.93" "6.5" "10.58" "26.1" "saline" "300" NA NA NA NA NA 0 0 0 0 0 0 0 0 0 0 1672 107124 0 0 0 16655 2752 44200 6315 0 43983 0 0 3777 0 360444 671 0 12313 0 0 0 0 0 0 0 0 0 0 0 2 32 0 0 0 2 1 12 3 0 10 0 0 2 0 39 1 0 3 0 671 1 2343 3 50515 15 18327 511551 81 12313 3 0 0 0 0 1672 2 671 1 0 0 "GOBc" "saline" "3C" "PB" 64 6.4
"GOBcPBsound3C" "GOBc" "130815" "S3J4" "sound" "PB" "3C" "Ldown" "0.93" "6.5" "10.58" "26.1" "7B6fred" NA "5_6" NA "60" "B6" NA 2137 0 0 0 0 0 0 0 0 0 528 101366 0 0 0 0 0 66796 11144 6639 109101 0 0 0 4863 297319 0 0 0 0 9 0 0 0 0 0 0 0 0 0 1 30 0 0 0 0 0 23 5 3 12 0 0 0 3 47 0 0 0 0 0 0 528 1 84579 31 528 507786 89 4863 3 0 0 0 0 528 1 0 0 0 0 "GOBc" "sound" "3C" "PB" 52 5.2
"GOBcPBurine3C" "GOBc" "110815" "S3J2" "urine" "PB" "3C" "Ldown" "0.93" "6.5" "10.58" "26.6" "BlVV" "300" NA "3" "91" "12A" "72" 3249 0 0 0 0 0 0 796 696 0 0 92014 0 0 0 69175 1533 3800 0 0 40868 4675 465 1536 0 377769 1521 0 1720 0 4 0 0 0 0 0 0 2 1 0 0 36 0 0 0 8 1 1 0 0 11 2 1 1 0 35 1 0 1 0 1521 1 6661 4 3800 1 69175 510651 82 1720 1 0 0 0 0 0 0 1521 1 5140 3 "GOBc" "urine" "3C" "PB" 66 6.6
"GOBcPBvideo3C" "GOBc" "100815" "S3J1" "video" "PB" "3C" "Ldown" "0.93" "6.5" "10.58" "27.9" "BOO" NA "6_7" NA "71" "3C" NA 0 0 0 0 0 0 0 0 0 0 0 72501 0 0 0 0 1232 0 0 41492 200816 0 0 0 97772 185876 0 0 0 0 0 0 0 0 0 0 0 0 0 0 0 24 0 0 0 0 1 0 0 11 27 0 0 0 11 15 0 0 0 0 0 0 0 0 41492 11 0 459193 66 97772 11 0 0 0 0 0 0 0 0 0 0 "GOBc" "video" "3C" "PB" 48 4.8
"GOBcprePBfish3C" "GOBc" "140815" "S3J5" "fish" "prePB" "3C" "Ldown" "0.93" "6.5" "10.58" "25.6" "inconnu" NA NA NA "69" "5D" NA 0 0 0 0 0 0 0 0 0 0 0 37324 0 0 0 6328 3270 5401 0 0 22038 0 0 0 0 225210 0 0 0 0 0 0 0 0 0 0 0 0 0 0 0 8 0 0 0 1 1 2 0 0 3 0 0 0 0 5 0 0 0 0 0 0 0 0 5401 2 6328 284572 16 0 0 0 0 0 0 0 0 0 0 0 0 "GOBc" "fish" "3C" "prePB" 12 2.4
"GOBcprePBsaline3C" "GOBc" "120815" "S3J3" "saline" "prePB" "3C" "Ldown" "0.93" "6.5" "10.58" "26.1" "saline" "300" NA NA NA NA NA 0 0 0 0 0 0 0 0 0 0 0 37182 0 0 0 2392 0 11350 1882 0 16527 2600 2209 5353 0 199217 3440 0 17673 0 0 0 0 0 0 0 0 0 0 0 0 13 0 0 0 1 0 4 1 0 3 1 1 2 0 20 4 0 2 0 3440 4 8249 6 13232 5 2392 252926 36 17673 2 0 0 0 0 0 0 3440 4 4809 2 "GOBc" "saline" "3C" "prePB" 24 4.8
"GOBcprePBsound3C" "GOBc" "130815" "S3J4" "sound" "prePB" "3C" "Ldown" "0.93" "6.5" "10.58" "26.1" "7B6fred" NA "5_6" NA "60" "B6" NA 0 0 0 0 0 0 0 0 0 0 808 73217 0 0 0 2586 0 10484 2113 832 45332 0 0 0 0 164507 0 0 0 0 0 0 0 0 0 0 0 0 0 0 1 20 0 0 0 1 0 7 3 1 8 0 0 0 0 20 0 0 0 0 0 0 808 1 13429 11 3394 283056 48 0 0 0 0 0 0 808 1 0 0 0 0 "GOBc" "sound" "3C" "prePB" 36 7.2
"GOBcprePBurine3C" "GOBc" "110815" "S3J2" "urine" "prePB" "3C" "Ldown" "0.93" "6.5" "10.58" "26.6" "BlVV" "300" NA "3" "91" "12A" "72" 0 0 0 0 0 0 0 0 0 0 0 53229 0 0 0 7713 0 22395 4007 0 18840 0 0 999 15136 174842 0 0 2560 0 0 0 0 0 0 0 0 0 0 0 0 20 0 0 0 2 0 6 2 0 6 0 0 1 2 19 0 0 1 0 0 0 0 0 26402 8 7713 246911 45 17696 3 0 0 0 0 0 0 0 0 0 0 "GOBc" "urine" "3C" "prePB" 33 6.6
"GOBcprePBvideo3C" "GOBc" "100815" "S3J1" "video" "prePB" "3C" "Ldown" "0.93" "6.5" "10.58" "27.9" "BOO" NA "6_7" NA "71" "3C" NA 0 0 0 0 0 0 0 0 0 0 1560 21673 0 0 0 10131 0 6248 0 5321 25048 0 0 0 7914 206374 3408 0 12097 0 0 0 0 0 0 0 0 0 0 0 1 9 0 0 0 3 0 1 0 1 4 0 0 0 1 13 1 0 2 0 3408 1 4968 2 11569 2 11691 253095 26 20011 3 0 0 0 0 1560 1 3408 1 0 0 "GOBc" "video" "3C" "prePB" 18 3.6
"OBcOPBfish8E" "OBcO" "280715" "S1J2" "fish" "PB" "8E" "Rdown" "0.82" "9.9" "35.07" "25.7" "BcOBl" NA NA NA "97" "12A" NA 0 0 3975 0 0 392 0 0 0 0 0 298662 1610 3366 0 906 0 1911 21876 4256 199830 0 2688 0 21628 31820 0 0 6851 0 0 0 3 0 0 1 0 0 0 0 0 59 1 2 0 1 0 1 12 3 35 0 1 0 7 15 0 0 3 0 5977 5 12031 8 28043 16 906 530312 109 28479 10 3975 3 392 1 0 0 1610 1 6054 3 "OBcO" "fish" "8E" "PB" 84 8.4
"OBcOPBsaline8E" "OBcO" "270715" "S1J1" "saline" "PB" "8E" "Rdown" "0.82" "9.9" "35.07" "25.5" "saline" "300" NA NA NA NA NA 528 0 0 0 0 0 0 0 0 0 429 106280 0 0 0 123010 0 59923 2840 0 16805 0 0 0 0 240750 0 0 49289 0 3 0 0 0 0 0 0 0 0 0 1 25 0 0 0 8 0 14 2 0 2 0 0 0 0 33 0 0 17 0 0 0 429 1 62763 16 123439 363835 60 49289 17 0 0 0 0 429 1 0 0 0 0 "OBcO" "saline" "8E" "PB" 40 4
"OBcOPBsound8E" "OBcO" "290715" "S1J3" "sound" "PB" "8E" "Rdown" "0.82" "9.9" "35.07" "25.7" "R_Rdrte" NA "6_14" NA "93" "B" NA 5854 0 0 0 0 0 0 0 0 0 0 119459 0 0 0 0 62878 98080 17037 4680 19569 0 0 1736 2872 190070 0 0 77349 0 10 0 0 0 0 0 0 0 0 0 0 22 0 0 0 0 5 15 6 1 3 0 0 1 1 30 0 0 15 0 0 0 0 0 119797 22 0 329098 55 80221 16 0 0 0 0 0 0 0 0 0 0 "OBcO" "sound" "8E" "PB" 30 3
"OBcOPBurine8E" "OBcO" "300715" "S1J4" "urine" "PB" "8E" "Rdown" "0.82" "9.9" "35.07" "25.5" "BlVV" "300" NA "2" "91" "12A" "99" 968 0 0 0 0 0 0 0 0 0 24824 68033 0 0 0 82756 0 108774 18001 0 0 0 0 0 0 293114 0 0 3353 0 3 0 0 0 0 0 0 0 0 0 11 22 0 0 0 5 0 30 7 0 0 0 0 0 0 59 0 0 2 0 0 0 24824 11 126775 37 107580 361147 81 3353 2 0 0 0 0 24824 11 0 0 0 0 "OBcO" "urine" "8E" "PB" 38 3.8
"OBcOprePBfish8E" "OBcO" "280715" "S1J2" "fish" "prePB" "8E" "Rdown" "0.82" "9.9" "35.07" "25.7" "BcOBl" NA NA NA "97" "12A" NA 0 0 0 0 0 0 0 0 0 0 608 14718 0 0 0 57924 0 78860 1599 4799 27522 0 0 0 0 103654 0 0 10163 0 0 0 0 0 0 0 0 0 0 0 1 6 0 0 0 4 0 16 2 2 4 0 0 0 0 23 0 0 2 0 0 0 608 1 85258 20 58532 145894 33 10163 2 0 0 0 0 608 1 0 0 0 0 "OBcO" "fish" "8E" "prePB" 10 2
"OBcOprePBsaline8E" "OBcO" "270715" "S1J1" "saline" "prePB" "8E" "Rdown" "0.82" "9.9" "35.07" "25.5" "saline" "300" NA NA NA NA NA 0 0 0 0 0 0 0 0 0 0 4156 42527 0 0 0 49927 0 1064 0 0 11122 0 0 0 0 147411 0 0 43496 0 0 0 0 0 0 0 0 0 0 0 4 11 0 0 0 6 0 1 0 0 2 0 0 0 0 21 0 0 5 0 0 0 4156 4 1064 1 54083 201060 34 43496 5 0 0 0 0 4156 4 0 0 0 0 "OBcO" "saline" "8E" "prePB" 22 4.4
"OBcOprePBsound8E" "OBcO" "290715" "S1J3" "sound" "prePB" "8E" "Rdown" "0.82" "9.9" "35.07" "25.7" "R_Rdrte" NA "6_14" NA "93" "B" NA 0 0 0 0 0 0 0 0 0 0 0 31604 0 0 0 16850 3743 0 0 0 24346 0 0 0 0 153716 0 0 69413 0 0 0 0 0 0 0 0 0 0 0 0 5 0 0 0 1 1 0 0 0 1 0 0 0 0 7 0 0 2 0 0 0 0 0 0 0 16850 209666 13 69413 2 0 0 0 0 0 0 0 0 0 0 "OBcO" "sound" "8E" "prePB" 10 2
"OBcOprePBurine8E" "OBcO" "300715" "S1J4" "urine" "prePB" "8E" "Rdown" "0.82" "9.9" "35.07" "25.5" "BlVV" "300" NA "2" "91" "12A" "99" 0 0 0 0 0 0 0 0 0 0 0 19117 0 0 0 39804 0 58231 3224 4262 4354 0 0 0 0 170599 0 0 0 0 0 0 0 0 0 0 0 0 0 0 0 8 0 0 0 5 0 21 2 3 4 0 0 0 0 30 0 0 0 0 0 0 0 0 65717 26 39804 194070 42 0 0 0 0 0 0 0 0 0 0 0 0 "OBcO" "urine" "8E" "prePB" 14 2.8
"OBlBPBfish1G" "OBlB" "060815" "S2J4" "fish" "PB" "1G" "Ldown" "0.89" "8.3" "21.1" "26.6" "OBlV" NA NA NA "88" "12A" NA 0 0 49945 23576 0 1754 20595 0 0 0 0 108060 0 0 0 0 0 0 896 0 160024 0 0 0 228829 6123 0 0 0 0 0 0 14 7 0 2 8 0 0 0 0 28 0 0 0 0 0 0 1 0 33 0 0 0 13 5 0 0 0 0 95870 31 95870 31 896 1 0 274207 66 228829 13 73521 21 22349 10 0 0 0 0 0 0 "OBlB" "fish" "1G" "PB" 35 3.5
"OBlBPBsaline1G" "OBlB" "070815" "S2J5" "saline" "PB" "1G" "Ldown" "0.89" "8.3" "21.1" "26.9" "saline" "300" NA NA NA NA NA 1112 0 0 0 0 0 0 0 0 0 0 61119 0 0 4975 12544 0 0 3794 27714 266994 0 0 728 197667 22917 0 0 0 0 3 0 0 0 0 0 0 0 0 0 0 26 0 0 5 5 0 0 4 16 49 0 0 1 15 9 0 0 0 0 0 0 4975 5 31508 20 17519 351030 84 197667 15 0 0 0 0 4975 5 0 0 0 0 "OBlB" "saline" "1G" "PB" 43 4.3
"OBlBPBsound1G" "OBlB" "030815" "S2J1" "sound" "PB" "1G" "Ldown" "0.89" "8.3" "21.1" "25.4" "Ind90" NA "1_2" NA "90" "Paulo" NA 1882 0 0 0 0 0 0 0 0 0 0 103311 0 0 0 39267 7737 0 0 71483 145583 0 0 0 117054 113583 0 0 0 0 10 0 0 0 0 0 0 0 0 0 0 32 0 0 0 4 1 0 0 18 34 0 0 0 16 24 0 0 0 0 0 0 0 0 71483 18 39267 362477 90 117054 16 0 0 0 0 0 0 0 0 0 0 "OBlB" "sound" "1G" "PB" 58 5.8
"OBlBPBurine1G" "OBlB" "050815" "S2J3" "urine" "PB" "1G" "Ldown" "0.89" "8.3" "21.1" "26.1" "BcOBl" "250" NA "3" "97" "12A" "97" 2430 0 0 0 0 0 0 0 0 0 0 127213 0 0 0 34211 0 1664 3255 11263 159291 0 0 5629 141343 113496 0 0 0 0 3 0 0 0 0 0 0 0 0 0 0 45 0 0 0 3 0 1 2 5 28 0 0 4 10 24 0 0 0 0 0 0 0 0 16182 8 34211 4e+05 97 141343 10 0 0 0 0 0 0 0 0 0 0 "OBlB" "urine" "1G" "PB" 76 7.6
"OBlBPBvideo1G" "OBlB" "040815" "S2J2" "video" "PB" "1G" "Ldown" "0.89" "8.3" "21.1" "26" "RRVgche" NA "7_8" NA "80" "P" NA 0 0 0 0 0 0 0 0 0 0 0 66683 0 0 0 0 25002 0 0 30754 259454 0 0 0 129149 88788 0 0 0 0 0 0 0 0 0 0 0 0 0 0 0 20 0 0 0 0 6 0 0 7 31 0 0 0 11 8 0 0 0 0 0 0 0 0 30754 7 0 414925 59 129149 11 0 0 0 0 0 0 0 0 0 0 "OBlB" "video" "1G" "PB" 39 3.9
"OBlBprePBfish1G" "OBlB" "060815" "S2J4" "fish" "prePB" "1G" "Ldown" "0.89" "8.3" "21.1" "26.6" "OBlV" NA NA NA "88" "12A" NA 0 0 0 0 0 0 0 0 0 0 611 19422 0 0 0 36518 879 0 0 37785 100422 0 0 0 78091 25973 0 0 0 0 0 0 0 0 0 0 0 0 0 0 1 7 0 0 0 3 1 0 0 14 20 0 0 0 4 5 0 0 0 0 0 0 611 1 37785 14 37129 145817 32 78091 4 0 0 0 0 611 1 0 0 0 0 "OBlB" "fish" "1G" "prePB" 14 2.8
"OBlBprePBsaline1G" "OBlB" "070815" "S2J5" "saline" "prePB" "1G" "Ldown" "0.89" "8.3" "21.1" "26.9" "saline" "300" NA NA NA NA NA 0 0 0 0 0 0 0 0 0 0 696 83569 0 0 0 0 0 0 0 663 123743 0 0 8284 32823 50112 0 0 0 0 0 0 0 0 0 0 0 0 0 0 1 21 0 0 0 0 0 0 0 1 11 0 0 5 3 12 0 0 0 0 0 0 696 1 663 1 696 257424 44 32823 3 0 0 0 0 696 1 0 0 0 0 "OBlB" "saline" "1G" "prePB" 39 7.8
"OBlBprePBsound1G" "OBlB" "030815" "S2J1" "sound" "prePB" "1G" "Ldown" "0.89" "8.3" "21.1" "25.4" "Ind90" NA "1_2" NA "90" "Paulo" NA 0 0 0 0 0 0 0 0 0 0 0 54459 0 0 0 26824 0 0 0 6945 54226 0 0 0 69509 87817 0 0 0 0 0 0 0 0 0 0 0 0 0 0 0 17 0 0 0 3 0 0 0 3 11 0 0 0 6 14 0 0 0 0 0 0 0 0 6945 3 26824 196502 42 69509 6 0 0 0 0 0 0 0 0 0 0 "OBlB" "sound" "1G" "prePB" 34 6.8
"OBlBprePBurine1G" "OBlB" "050815" "S2J3" "urine" "prePB" "1G" "Ldown" "0.89" "8.3" "21.1" "26.1" "BcOBl" "250" NA "3" "97" "12A" "97" 0 0 0 0 0 0 0 0 0 0 0 28272 0 0 0 0 0 0 0 0 121254 0 0 2520 114798 32976 0 0 0 0 0 0 0 0 0 0 0 0 0 0 0 11 0 0 0 0 0 0 0 0 8 0 0 1 4 6 0 0 0 0 0 0 0 0 0 0 0 182502 25 114798 4 0 0 0 0 0 0 0 0 0 0 "OBlB" "urine" "1G" "prePB" 20 4
"OBlBprePBvideo1G" "OBlB" "040815" "S2J2" "video" "prePB" "1G" "Ldown" "0.89" "8.3" "21.1" "26" "RRVgche" NA "7_8" NA "80" "P" NA 0 0 0 0 0 0 0 0 0 0 0 7606 0 0 0 7256 0 0 0 3023 98621 0 0 0 110958 72293 0 0 0 0 0 0 0 0 0 0 0 0 0 0 0 3 0 0 0 2 0 0 0 2 11 0 0 0 8 4 0 0 0 0 0 0 0 0 3023 2 7256 178520 18 110958 8 0 0 0 0 0 0 0 0 0 0 "OBlB" "video" "1G" "prePB" 6 1.2
"OBRPBfish8E" "OBR" "280715" "S1J2" "fish" "PB" "8E" "Rup" "1" "9.9" "36.39" "26.3" "GOB" NA NA NA "95" "12A" NA 0 0 0 0 0 4624 0 0 0 0 3264 272675 0 0 0 49384 0 1160 1457 0 30845 0 2919 0 0 194277 0 456 38851 0 0 0 0 0 0 3 0 0 0 0 3 43 0 0 0 6 0 1 2 0 6 0 2 0 0 39 0 1 9 0 5080 4 11263 9 2617 3 52648 497797 88 38851 9 0 0 4624 3 3264 3 456 1 2919 2 "OBR" "fish" "8E" "PB" 72 7.2
"OBRPBsaline8E" "OBR" "270715" "S1J1" "saline" "PB" "8E" "Rup" "1" "9.9" "36.39" "26.3" "saline" "300" NA NA NA NA NA 871 0 0 0 0 0 0 0 0 0 0 19177 0 0 0 441983 0 0 0 0 4393 0 0 0 0 126298 0 0 7058 0 3 0 0 0 0 0 0 0 0 0 0 10 0 0 0 12 0 0 0 0 2 0 0 0 0 25 0 0 1 0 0 0 0 0 0 0 441983 149868 37 7058 1 0 0 0 0 0 0 0 0 0 0 "OBR" "saline" "8E" "PB" 20 2
"OBRPBsound8E" "OBR" "290715" "S1J3" "sound" "PB" "8E" "Rup" "1" "9.9" "36.39" "26.3" "VV_drte" NA "3_4" NA "100" "12A" NA 4972 0 0 0 0 0 0 0 0 0 0 39755 0 0 0 192846 0 1248 1776 0 0 0 0 0 0 308779 0 0 50200 0 10 0 0 0 0 0 0 0 0 0 0 10 0 0 0 17 0 1 1 0 0 0 0 0 0 39 0 0 7 0 0 0 0 0 3024 2 192846 348534 49 50200 7 0 0 0 0 0 0 0 0 0 0 "OBR" "sound" "8E" "PB" 18 1.8
"OBRPBurine8E" "OBR" "300715" "S1J4" "urine" "PB" "8E" "Rup" "1" "9.9" "36.39" "27.3" "VBlBl" "300" NA "2" "92" "12A" "100" 876 0 0 0 0 0 0 0 0 0 6485 102188 0 0 0 205290 0 1046 0 0 16367 0 0 4999 0 261748 0 0 0 784 3 0 0 0 0 0 0 0 0 0 3 26 0 0 0 22 0 1 0 0 4 0 0 4 0 40 0 0 0 1 0 0 7269 4 1046 1 212559 380303 70 0 0 0 0 0 0 7269 4 0 0 0 0 "OBR" "urine" "8E" "PB" 42 4.2
"OBRPBvideo8E" "OBR" "310715" "S1J5" "video" "PB" "8E" "Rup" "1" "9.9" "36.39" "26.9" "BBlBl" NA "4_5" NA "107" "comm" NA 0 0 0 0 0 0 0 0 0 0 11879 52267 0 0 0 264905 0 0 0 0 9748 0 0 0 10573 250511 0 0 0 0 0 0 0 0 0 0 0 0 0 0 5 19 0 0 0 22 0 0 0 0 4 0 0 0 1 38 0 0 0 0 0 0 11879 5 0 0 276784 312526 61 10573 1 0 0 0 0 11879 5 0 0 0 0 "OBR" "video" "8E" "PB" 38 3.8
"OBRprePBfish8E" "OBR" "280715" "S1J2" "fish" "prePB" "8E" "Rup" "1" "9.9" "36.39" "26.3" "GOB" NA NA NA "95" "12A" NA 0 0 0 0 0 0 0 0 0 0 0 88711 0 0 0 26026 0 1719 4946 0 6586 0 0 0 23489 131548 0 0 16736 0 0 0 0 0 0 0 0 0 0 0 0 22 0 0 0 1 0 1 5 0 2 0 0 0 1 20 0 0 4 0 0 0 0 0 6665 6 26026 226845 44 40225 5 0 0 0 0 0 0 0 0 0 0 "OBR" "fish" "8E" "prePB" 34 6.8
"OBRprePBsaline8E" "OBR" "270715" "S1J1" "saline" "prePB" "8E" "Rup" "1" "9.9" "36.39" "26.3" "saline" "300" NA NA NA NA NA 0 0 0 0 0 0 0 0 0 0 0 16017 0 0 0 188230 0 0 0 0 38949 0 0 0 2520 54137 0 0 0 0 0 0 0 0 0 0 0 0 0 0 0 9 0 0 0 9 0 0 0 0 5 0 0 0 1 12 0 0 0 0 0 0 0 0 0 0 188230 109103 26 2520 1 0 0 0 0 0 0 0 0 0 0 "OBR" "saline" "8E" "prePB" 18 3.6
"OBRprePBsound8E" "OBR" "290715" "S1J3" "sound" "prePB" "8E" "Rup" "1" "9.9" "36.39" "26.3" "VV_drte" NA "3_4" NA "100" "12A" NA 0 0 0 0 0 0 0 0 0 0 4111 35302 0 0 0 80743 0 0 0 0 1858 0 0 0 0 170929 0 0 6858 0 0 0 0 0 0 0 0 0 0 0 2 13 0 0 0 13 0 0 0 0 1 0 0 0 0 24 0 0 1 0 0 0 4111 2 0 0 84854 208089 38 6858 1 0 0 0 0 4111 2 0 0 0 0 "OBR" "sound" "8E" "prePB" 25 5
"OBRprePBurine8E" "OBR" "300715" "S1J4" "urine" "prePB" "8E" "Rup" "1" "9.9" "36.39" "27.3" "VBlBl" "300" NA "2" "92" "12A" "100" 0 0 0 0 0 0 0 0 0 0 3722 41748 0 0 0 75981 0 1040 0 0 24631 0 0 1839 0 150795 0 0 0 0 0 0 0 0 0 0 0 0 0 0 3 9 0 0 0 7 0 1 0 0 2 0 0 1 0 18 0 0 0 0 0 0 3722 3 1040 1 79703 217174 29 0 0 0 0 0 0 3722 3 0 0 0 0 "OBR" "urine" "8E" "prePB" 18 3.6
"OBRprePBvideo8E" "OBR" "310715" "S1J5" "video" "prePB" "8E" "Rup" "1" "9.9" "36.39" "26.9" "BBlBl" NA "4_5" NA "107" "comm" NA 0 0 0 0 0 0 0 0 0 0 10145 56032 0 0 0 118692 0 0 0 0 7183 0 0 0 0 107771 0 0 0 0 0 0 0 0 0 0 0 0 0 0 3 9 0 0 0 15 0 0 0 0 2 0 0 0 0 21 0 0 0 0 0 0 10145 3 0 0 128837 170986 32 0 0 0 0 0 0 10145 3 0 0 0 0 "OBR" "video" "8E" "prePB" 18 3.6
"064FPBHWJgche" "064F" "260516" "S7" "HW" "PB" "Jgche" "LR" "0" "9.9" "28.55" "24.9" "ancb" "1" NA "1" "95" "B" "100" 0 0 0 0 0 0 0 0 0 0 0 60001 0 0 0 53939 0 0 0 1752 238317 0 0 0 176157 69645 0 0 0 0 0 0 0 0 0 0 0 0 0 0 0 21 0 0 0 6 0 0 0 1 23 0 0 0 10 13 0 0 0 0 0 0 0 0 1752 1 0 367963 57 176157 10 0 0 0 0 0 0 0 0 0 0 "064F" "HW" "Jgche" "PB" 42 4.2
"064FpostPBHWJgche" "064F" "260516" "S7" "HW" "postPB" "Jgche" "LR" "0" "9.9" "28.55" "24.9" "ancb" "1" NA "1" "95" "B" "100" 0 0 0 0 0 0 0 0 0 0 0 77946 0 0 0 62361 832 0 0 1544 298861 0 0 0 76960 81294 0 0 0 0 0 0 0 0 0 0 0 0 0 0 0 33 0 0 0 9 1 0 0 1 20 0 0 0 3 20 0 0 0 0 0 0 0 0 1544 1 0 458101 73 76960 3 0 0 0 0 0 0 0 0 0 0 "064F" "HW" "Jgche" "postPB" 66 6.6
"064FprePBHWJgche" "064F" "260516" "S7" "HW" "prePB" "Jgche" "LR" "0" "9.9" "28.55" "24.9" "ancb" "1" NA "1" "95" "B" "100" 0 0 0 0 0 0 0 0 0 0 0 12024 0 0 0 0 0 0 0 0 91991 0 0 0 188747 7072 0 0 0 0 0 0 0 0 0 0 0 0 0 0 0 4 0 0 0 0 0 0 0 0 7 0 0 0 5 1 0 0 0 0 0 0 0 0 0 0 0 111087 12 188747 5 0 0 0 0 0 0 0 0 0 0 "064F" "HW" "Jgche" "prePB" 8 1.6
"0A0BPBHWJdrte" "0A0B" "260516" "S7" "HW" "PB" "Jdrte" "LL" "1" "10.4" "33.14" "25.9" "ch" "1" NA "1" "108" "B" "75" 0 0 0 0 0 0 0 0 0 0 10536 168641 0 0 0 28333 0 1185 783 0 37321 0 0 0 0 345783 0 0 5885 862 0 0 0 0 0 0 0 0 0 0 15 61 0 0 0 12 0 1 1 0 13 0 0 0 0 65 0 0 1 1 0 0 11398 16 1968 2 11398 551745 139 5885 1 0 0 0 0 11398 16 0 0 0 0 "0A0B" "HW" "Jdrte" "PB" 119 11.9
"0A0BpostPBHWJdrte" "0A0B" "260516" "S7" "HW" "postPB" "Jdrte" "LL" "1" "10.4" "33.14" "25.9" "ch" "1" NA "1" "108" "B" "75" 0 0 0 0 0 0 0 0 0 0 10473 113864 0 0 1606 105658 0 26124 0 0 46699 0 0 0 0 294914 0 0 0 443 0 0 0 0 0 0 0 0 0 0 14 48 0 0 2 28 0 12 0 0 19 0 0 0 0 62 0 0 0 1 0 0 12522 17 26124 12 12522 455477 129 0 0 0 0 0 0 12522 17 0 0 0 0 "0A0B" "HW" "Jdrte" "postPB" 96 9.6
"0A0BprePBHWJdrte" "0A0B" "260516" "S7" "HW" "prePB" "Jdrte" "LL" "1" "10.4" "33.14" "25.9" "ch" "1" NA "1" "108" "B" "75" 0 0 0 0 0 0 0 0 0 0 1680 104640 0 0 1084 15229 0 0 0 0 67756 0 0 0 0 108709 0 0 0 680 0 0 0 0 0 0 0 0 0 0 2 39 0 0 2 2 0 0 0 0 20 0 0 0 0 23 0 0 0 1 0 0 3444 5 0 0 3444 281105 82 0 0 0 0 0 0 3444 5 0 0 0 0 "0A0B" "HW" "Jdrte" "prePB" 76 15.2
"2707PBHWA" "2707" "230516" "S7" "HW" "PB" "A" "RR" "1" "10.4" "41.07" "25.8" "064F" "1" NA "1" "99" "Jgche" "0" 0 0 0 0 0 0 0 0 0 0 1451 73990 0 0 2077 15880 0 0 3232 36316 374729 0 0 0 12506 79580 0 0 0 0 0 0 0 0 0 0 0 0 0 0 2 27 0 0 1 2 0 0 1 11 29 0 0 0 4 15 0 0 0 0 0 0 3528 3 39548 12 3528 528299 71 12506 4 0 0 0 0 3528 3 0 0 0 0 "2707" "HW" "A" "PB" 52 5.2
"2707postPBHWA" "2707" "230516" "S7" "HW" "postPB" "A" "RR" "1" "10.4" "41.07" "25.8" "064F" "1" NA "1" "99" "Jgche" "0" 0 0 0 0 0 0 0 0 0 0 0 68383 0 0 3894 9001 1279 1303 0 12253 396597 0 0 0 26294 80682 0 0 0 0 0 0 0 0 0 0 0 0 0 0 0 29 0 0 4 2 1 1 0 7 36 0 0 0 5 13 0 0 0 0 0 0 3894 4 13556 8 3894 545662 78 26294 5 0 0 0 0 3894 4 0 0 0 0 "2707" "HW" "A" "postPB" 58 5.8
"2707prePBHWA" "2707" "230516" "S7" "HW" "prePB" "A" "RR" "1" "10.4" "41.07" "25.8" "064F" "1" NA "1" "99" "Jgche" "0" 0 0 0 0 0 0 0 0 0 0 1352 20277 0 0 567 0 0 0 0 17948 210743 0 0 0 11239 37755 0 0 0 0 0 0 0 0 0 0 0 0 0 0 1 9 0 0 1 0 0 0 0 4 14 0 0 0 4 5 0 0 0 0 0 0 1919 2 17948 4 1919 268775 28 11239 4 0 0 0 0 1919 2 0 0 0 0 "2707" "HW" "A" "prePB" 18 3.6
"2D03PBHWD" "2D03" "230516" "S7" "HW" "PB" "D" "LR" "1" "8.2" "17.76" "25.1" "Rmilgche" "1" NA "1" "97" "C" "80" 0 0 0 0 0 0 0 0 0 0 0 54618 0 0 0 151476 0 0 0 0 174816 0 0 0 45164 173547 0 0 0 0 0 0 0 0 0 0 0 0 0 0 0 25 0 0 0 14 0 0 0 0 17 0 0 0 2 22 0 0 0 0 0 0 0 0 0 0 0 402981 64 45164 2 0 0 0 0 0 0 0 0 0 0 "2D03" "HW" "D" "PB" 50 5
"2D03postPBHWD" "2D03" "230516" "S7" "HW" "postPB" "D" "LR" "1" "8.2" "17.76" "25.1" "Rmilgche" "1" NA "1" "97" "C" "80" 0 0 0 0 0 0 0 0 0 0 0 60917 0 0 0 180145 0 0 0 3113 183432 0 0 0 32795 139423 0 0 0 0 0 0 0 0 0 0 0 0 0 0 0 28 0 0 0 18 0 0 0 2 24 0 0 0 5 23 0 0 0 0 0 0 0 0 3113 2 0 383772 75 32795 5 0 0 0 0 0 0 0 0 0 0 "2D03" "HW" "D" "postPB" 55 5.5
"2D03prePBHWD" "2D03" "230516" "S7" "HW" "prePB" "D" "LR" "1" "8.2" "17.76" "25.1" "Rmilgche" "1" NA "1" "97" "C" "80" 0 0 0 0 0 0 0 0 0 0 0 36246 0 0 0 0 0 0 0 961 117262 0 0 0 74939 70403 0 0 0 0 0 0 0 0 0 0 0 0 0 0 0 13 0 0 0 0 0 0 0 1 10 0 0 0 3 7 0 0 0 0 0 0 0 0 961 1 0 223911 30 74939 3 0 0 0 0 0 0 0 0 0 0 "2D03" "HW" "D" "prePB" 26 5.2
"anBGPBHWBG" "anBG" "200516" "S7" "HW" "PB" "BG" "RL" "1" "9.3" "24.01" "25" "2D03" "1" NA "1" "82" "D" "100" 0 0 0 0 0 0 0 0 0 0 630 115417 0 0 1335 141585 1057 0 0 0 97119 0 0 0 17605 224444 0 0 0 0 0 0 0 0 0 0 0 0 0 0 1 25 0 0 1 8 1 0 0 0 11 0 0 0 3 23 0 0 0 0 0 0 1965 2 0 0 1965 436980 59 17605 3 0 0 0 0 1965 2 0 0 0 0 "anBG" "HW" "BG" "PB" 50 5
"anBGpostPBHWBG" "anBG" "200516" "S7" "HW" "postPB" "BG" "RL" "1" "9.3" "24.01" "25" "2D03" "1" NA "1" "82" "D" "100" 0 0 0 0 0 0 0 0 0 0 936 94856 0 0 1232 210111 0 0 0 0 115290 0 0 0 0 177400 0 0 0 0 0 0 0 0 0 0 0 0 0 0 1 30 0 0 1 18 0 0 0 0 19 0 0 0 0 24 0 0 0 0 0 0 2168 2 0 0 2168 387546 73 0 0 0 0 0 0 2168 2 0 0 0 0 "anBG" "HW" "BG" "postPB" 59 5.9
"anBGprePBHWBG" "anBG" "200516" "S7" "HW" "prePB" "BG" "RL" "1" "9.3" "24.01" "25" "2D03" "1" NA "1" "82" "D" "100" 0 0 0 0 0 0 0 0 0 0 0 9168 0 0 0 0 0 0 0 1428 73536 0 0 0 215671 0 0 0 0 0 0 0 0 0 0 0 0 0 0 0 0 1 0 0 0 0 0 0 0 1 3 0 0 0 4 0 0 0 0 0 0 0 0 0 1428 1 0 82704 4 215671 4 0 0 0 0 0 0 0 0 0 0 "anBG" "HW" "BG" "prePB" 2 0.4
"AnblindPBHWJleft" "Anblind" "260516" "S7" "HW" "PB" "Jleft" "RL" "1" "9.9" "27.5" "25" "Ravdrte" "1" NA "1" "84" "D" "75" 0 0 0 0 0 0 0 0 0 0 1811 162634 0 0 0 62395 0 18986 4418 2609 114220 0 0 0 5120 225858 0 0 0 1696 0 0 0 0 0 0 0 0 0 0 2 61 0 0 0 20 0 8 5 2 25 0 0 0 2 49 0 0 0 1 0 0 3507 3 26013 15 3507 502712 135 5120 2 0 0 0 0 3507 3 0 0 0 0 "Anblind" "HW" "Jleft" "PB" 114 11.4
"AnblindpostPBHWJleft" "Anblind" "260516" "S7" "HW" "postPB" "Jleft" "RL" "1" "9.9" "27.5" "25" "Ravdrte" "1" NA "1" "84" "D" "75" 0 0 0 0 0 0 0 0 0 0 0 176984 0 0 0 88523 0 5759 2577 1424 80903 0 0 0 6940 236711 0 0 0 0 0 0 0 0 0 0 0 0 0 0 0 41 0 0 0 12 0 5 3 1 16 0 0 0 4 33 0 0 0 0 0 0 0 0 9760 9 0 494598 90 6940 4 0 0 0 0 0 0 0 0 0 0 "Anblind" "HW" "Jleft" "postPB" 75 7.5
"AnblindprePBHWJleft" "Anblind" "260516" "S7" "HW" "prePB" "Jleft" "RL" "1" "9.9" "27.5" "25" "Ravdrte" "1" NA "1" "84" "D" "75" 0 0 0 0 0 0 0 0 0 0 1288 70758 0 0 0 35438 0 0 0 5987 52967 0 0 0 8570 123700 0 0 0 523 0 0 0 0 0 0 0 0 0 0 1 30 0 0 0 6 0 0 0 2 16 0 0 0 2 20 0 0 0 1 0 0 1811 2 5987 2 1811 247425 66 8570 2 0 0 0 0 1811 2 0 0 0 0 "Anblind" "HW" "Jleft" "prePB" 58 11.6
"chBDPBHWBD" "chBD" "200516" "S7" "HW" "PB" "BD" "LL" "1" "10.8" "36.22" "26.1" "2707" "1" NA "1" "104" "AG" "100" 0 0 0 0 0 0 0 0 0 0 2085 133461 0 0 0 130684 0 0 0 0 14707 0 0 0 0 318001 0 0 0 0 0 0 0 0 0 0 0 0 0 0 1 32 0 0 0 11 0 0 0 0 6 0 0 0 0 36 0 0 0 0 0 0 2085 1 0 0 2085 466169 74 0 0 0 0 0 0 2085 1 0 0 0 0 "chBD" "HW" "BD" "PB" 64 6.4
"chBDpostPBHWBD" "chBD" "200516" "S7" "HW" "postPB" "BD" "LL" "1" "10.8" "36.22" "26.1" "2707" "1" NA "1" "104" "A" "100" 0 0 0 0 0 0 0 0 0 0 688 46067 0 0 0 242087 0 0 0 0 14385 0 0 0 0 295279 903 0 0 0 0 0 0 0 0 0 0 0 0 0 1 17 0 0 0 18 0 0 0 0 1 0 0 0 0 35 1 0 0 0 903 1 1591 2 0 0 688 355731 53 0 0 0 0 0 0 688 1 903 1 0 0 "chBD" "HW" "BD" "postPB" 33 3.3
"chBDprePBHWBD" "chBD" "200516" "S7" "HW" "prePB" "BD" "LL" "1" "10.8" "36.22" "26.1" "2707" "1" NA "1" "104" "AG" "100" 0 0 0 0 0 0 0 0 0 0 0 13623 0 0 0 119026 0 0 0 0 17241 0 0 0 84081 65969 0 0 0 0 0 0 0 0 0 0 0 0 0 0 0 1 0 0 0 6 0 0 0 0 1 0 0 0 1 6 0 0 0 0 0 0 0 0 0 0 0 96833 8 84081 1 0 0 0 0 0 0 0 0 0 0 "chBD" "HW" "BD" "prePB" 2 0.4
"chdBGPBHWBG" "chdBG" "200516" "S7" "HW" "PB" "BG" "LR" "1" "10.5" "35.1" "25.2" "Ravdrte" "1" NA "1" "84" "D" "100" 0 0 0 0 0 0 0 0 0 0 0 70873 0 0 0 119330 1408 0 0 0 22540 0 0 0 0 385487 0 0 0 0 0 0 0 0 0 0 0 0 0 0 0 18 0 0 0 8 1 0 0 0 5 0 0 0 0 22 0 0 0 0 0 0 0 0 0 0 0 478900 45 0 0 0 0 0 0 0 0 0 0 0 0 "chdBG" "HW" "BG" "PB" 35 3.5
"chdBGpostPBHWBG" "chdBG" "200516" "S7" "HW" "postPB" "BG" "LR" "1" "10.5" "35.1" "25.2" "Ravdrte" "1" NA "1" "84" "D" "100" 0 0 0 0 0 0 0 0 0 0 1578 144347 0 0 0 7544 0 1417 0 0 37752 0 0 0 0 407188 0 0 0 0 0 0 0 0 0 0 0 0 0 0 2 35 0 0 0 1 0 1 0 0 9 0 0 0 0 31 0 0 0 0 0 0 1578 2 1417 1 1578 589287 75 0 0 0 0 0 0 1578 2 0 0 0 0 "chdBG" "HW" "BG" "postPB" 70 7
"chdBGprePBHWBG" "chdBG" "200516" "S7" "HW" "prePB" "BG" "LR" "1" "10.5" "35.1" "25.2" "Ravdrte" "1" NA "1" "84" "D" "100" 0 0 0 0 0 0 0 0 0 0 1800 16615 0 0 0 32310 0 0 0 0 2720 0 0 0 0 246406 0 0 0 0 0 0 0 0 0 0 0 0 0 0 2 4 0 0 0 2 0 0 0 0 2 0 0 0 0 7 0 0 0 0 0 0 1800 2 0 0 1800 265741 13 0 0 0 0 0 0 1800 2 0 0 0 0 "chdBG" "HW" "BG" "prePB" 8 1.6
"OBlBPBHW1G" "OBlB" "260516" "S7" "HW" "PB" "1G" "RR" "0.8" "9.7" "24.55" "25.5dat" "2D03" "1" NA "1" "82" "D" "100" 0 0 0 0 0 0 0 0 0 0 0 152115 0 0 0 60494 0 5296 2810 0 146160 0 0 0 9658 207874 0 0 15337 0 0 0 0 0 0 0 0 0 0 0 0 102 0 0 0 9 0 3 2 0 46 0 0 0 2 64 0 0 7 0 0 0 0 0 8106 5 0 506149 212 24995 9 0 0 0 0 0 0 0 0 0 0 "OBlB" "HW" "1G" "PB" 200 20
"OBlBpostPBHW1G" "OBlB" "260516" "S7" "HW" "postPB" "1G" "RR" "0.8" "9.7" "24.55" "25.5dat" "2D03" "1" NA "1" "82" "D" "100" 0 0 0 0 0 0 0 0 0 0 3417 159955 0 0 0 29882 0 11211 23451 0 154574 0 0 0 11472 204204 0 0 1640 0 0 0 0 0 0 0 0 0 0 0 2 121 0 0 0 7 0 5 11 0 57 0 0 0 1 63 0 0 1 0 0 0 3417 2 34662 16 3417 518733 241 13112 2 0 0 0 0 3417 2 0 0 0 0 "OBlB" "HW" "1G" "postPB" 218 21.8
"OBlBprePBHW1G" "OBlB" "260516" "S7" "HW" "prePB" "1G" "RR" "0.8" "9.7" "24.55" "25.5dat" "2D03" "1" NA "1" "82" "D" "100" 0 0 0 0 0 0 0 0 0 0 0 67532 0 0 0 25497 0 0 5800 0 69370 0 0 0 7623 97406 0 0 26602 0 0 0 0 0 0 0 0 0 0 0 0 53 0 0 0 5 0 0 2 0 23 0 0 0 3 32 0 0 10 0 0 0 0 0 5800 2 0 234308 108 34225 13 0 0 0 0 0 0 0 0 0 0 "OBlB" "HW" "1G" "prePB" 97 19.4
"RavdrtePBHWD" "Ravdrte" "230516" "S7" "HW" "PB" "D" "RL" "1" "8.4" "18.55" "25" "2C53" "1" NA "1" "99" "Jgche" "100" 0 0 0 0 0 0 0 0 0 0 0 192660 0 0 0 0 2088 5337 3320 0 22724 0 0 10810 1967 336718 0 2703 21088 0 0 0 0 0 0 0 0 0 0 0 0 36 0 0 0 0 1 6 1 0 6 0 0 4 1 30 0 2 3 0 2703 2 2703 2 8657 7 0 552102 72 23055 4 0 0 0 0 0 0 2703 2 0 0 "Ravdrte" "HW" "D" "PB" 57 5.7
"RavdrtepostPBHWD" "Ravdrte" "230516" "S7" "HW" "postPB" "D" "RL" "1" "8.4" "18.55" "25" "2C53" "1" NA "1" "99" "Jgche" "100" 0 0 0 0 0 0 0 0 0 0 0 246820 0 0 0 0 3085 5964 2117 4791 74347 0 0 0 21074 210427 0 0 31225 0 0 0 0 0 0 0 0 0 0 0 0 28 0 0 0 0 2 3 1 2 10 0 0 0 2 21 0 0 7 0 0 0 0 0 12872 6 0 531594 59 52299 9 0 0 0 0 0 0 0 0 0 0 "Ravdrte" "HW" "D" "postPB" 48 4.8
"RavdrteprePBHWD" "Ravdrte" "230516" "S7" "HW" "prePB" "D" "RL" "1" "8.4" "18.55" "25" "2C53" "1" NA "1" "99" "Jgche" "100" 0 0 0 0 0 0 0 0 0 0 0 71269 0 0 0 0 0 1597 0 497 86311 0 0 0 3048 132435 0 0 4077 0 0 0 0 0 0 0 0 0 0 0 0 15 0 0 0 0 0 1 0 1 7 0 0 0 2 10 0 0 2 0 0 0 0 0 2094 2 0 290015 32 7125 4 0 0 0 0 0 0 0 0 0 0 "Ravdrte" "HW" "D" "prePB" 27 5.4
